# Supplementary material for: Transcriptomic Analysis Following Artificial Selection for Grasshopper Size
Source: Insects. 2020 Mar 10;11(3):176. doi: 10.3390/insects11030176 (PMC7142927; doi:10.3390/insects11030176)
Supplement: Supplementary file 1 [file insects-11-00176-s001.zip]

Archive with 7 entries (4 files):
- Supplementary Materials/
- Supplementary Materials/Fig S1 Unigene length distribution of transcriptom.docx
- __MACOSX/
- __MACOSX/Supplementary Materials/
- __MACOSX/Supplementary Materials/._Fig S1 Unigene length distribution of transcriptom.docx
- Supplementary Materials/Table S1.xls
- Supplementary Materials/Table S2.xls
