# Supplementary material for: Transcriptomic Analysis Following Artificial Selection for Grasshopper Size
Source: Insects. 2020 Mar 10;11(3):176. doi: 10.3390/insects11030176 (PMC7142927; doi:10.3390/insects11030176)
Supplement: Supplementary file 1 [file insects-11-00176-s001.zip › Supplementary Materials/Table S1.xls]

## Sheet: Table S1 Down Regulated Genes
Table S1. Down-regulated differentially expressed genes
gene_id	log2FoldChange	up-and-dowwn	NR Description	KO Description	Http Link	Swissprot Description	PFAM description	BP Description	MF Description	CC Description	KOG Description
c65199_g1	-1.3435	down	Kazal domain-containing peptide [Coptotermes formosanus]	--	--	--	Kazal-type serine protease inhibitor domain//Viral small hydrophobic protein	--	protein binding	membrane	--
c69755_g1	-1.3519	down	--	--	--	--	--	--	--	--	--
c69602_g1	-1.3667	down	Voltage-dependent calcium channel subunit alpha-2/delta-3 [Zootermopsis nevadensis]	voltage-dependent calcium channel alpha-2/delta, invertebrate	http://www.genome.jp/dbget-bin/www_bget?ko:K05316	Voltage-dependent calcium channel subunit alpha-2/delta-4 OS=Homo sapiens GN=CACNA2D4 PE=1 SV=2	Bacterial Fe(2+) trafficking//Methylamine dehydrogenase, L chain	oxidation-reduction process//amine metabolic process	oxidoreductase activity, acting on the CH-NH2 group of donors//iron ion binding	periplasmic space	L-type voltage-dependent Ca2+ channel, alpha2/delta subunit
c63207_g2	-1.3909	down	ETS-like proteinous factor [Zootermopsis nevadensis]	ETS homologous factor	http://www.genome.jp/dbget-bin/www_bget?ko:K17102	ETS homologous factor OS=Bos taurus GN=EHF PE=2 SV=1	Ets-domain//Sterile alpha motif (SAM)/Pointed domain	regulation of transcription, DNA-templated	transcription factor activity, sequence-specific DNA binding//sequence-specific DNA binding	transcription factor complex//nucleus	Transcription factor NERF and related proteins, contain ETS domain
c70324_g1	-1.3978	down	hypothetical protein TcasGA2_TC004196 [Tribolium castaneum]	--	--	Transposon Ty3-I Gag-Pol polyprotein OS=Saccharomyces cerevisiae (strain ATCC 204508 / S288c) GN=TY3B-I PE=3 SV=2	Integrase core domain//bZIP transcription factor//Homeobox associated leucine zipper//Lipoprotein leucine-zipper//Baculovirus polyhedron envelope protein, PEP, C terminus//UV radiation resistance protein and autophagy-related subunit 14//Reverse transcriptase (RNA-dependent DNA polymerase)//Aspartyl protease//Prominin//Leucine-rich repeats of kinetochore protein Cenp-F/LEK1	proteolysis//DNA integration//regulation of transcription, DNA-templated//positive regulation of autophagy//RNA-dependent DNA replication	aspartic-type endopeptidase activity//dynein binding//RNA binding//RNA-directed DNA polymerase activity//sequence-specific DNA binding//transcription factor activity, sequence-specific DNA binding//structural molecule activity//DNA binding//transcription factor binding//protein homodimerization activity	dynein complex//integral component of membrane//viral envelope//nucleus//transcription factor complex//outer membrane//viral capsid	FOG: Transposon-encoded proteins with TYA, reverse transcriptase, integrase domains in various combinations
c64075_g1	-1.438	down	conserved hypothetical protein [Pediculus humanus corporis]>gi|212511178|gb|EEB14211.1| conserved hypothetical protein [Pediculus humanus corporis]	--	--	Beta-amyloid-like protein OS=Drosophila melanogaster GN=Appl PE=1 SV=2	Copper-binding of amyloid precursor, CuBD//Amyloid A4 N-terminal heparin-binding	--	transition metal ion binding//heparin binding	--	Beta amyloid precursor protein
c69816_g1	-1.4468	down	PREDICTED: piggyBac transposable element-derived protein 2-like [Diaphorina citri]	--	--	PiggyBac transposable element-derived protein 3 OS=Homo sapiens GN=PGBD3 PE=2 SV=3	--	--	--	--	--
c58463_g1	-1.4875	down	gag-pol polyprotein [Lasius niger]	--	--	--	--	--	--	--	--
c65659_g1	-1.4892	down	PREDICTED: protein charybde-like [Camponotus floridanus]>gi|307168544|gb|EFN61602.1| Protein charybde [Camponotus floridanus]	--	--	Protein charybde OS=Drosophila melanogaster GN=chrb PE=2 SV=2	PAS fold//Integrase Zinc binding domain//RTP801 C-terminal region	negative regulation of signal transduction//regulation of transcription, DNA-templated	zinc ion binding	cytoplasm	--
c66277_g1	-1.4934	down	hypothetical protein L798_08207 [Zootermopsis nevadensis]	--	--	--	--	--	--	--	--
c68506_g2	-1.5128	down	hypothetical protein L798_03093 [Zootermopsis nevadensis]	--	--	--	Septum formation initiator//WH2 motif//CpcD/allophycocyanin linker domain//V-type ATPase 116kDa subunit family//Growth-arrest specific micro-tubule binding//Laminin Domain II	cell adhesion//cell motility//proton transport//cell cycle//ATP hydrolysis coupled proton transport	actin binding//hydrogen ion transmembrane transporter activity	basement membrane//motile cilium//proton-transporting V-type ATPase, V0 domain//phycobilisome	--
c69486_g1	-1.5198	down	LINE-1 reverse transcriptase [Larimichthys crocea]	--	--	Transposon TX1 uncharacterized 149 kDa protein OS=Xenopus laevis PE=3 SV=1	Adenylate cyclase associated (CAP) N terminal//Hydrogenase expression/synthesis hypA family//Lysosome-associated membrane glycoprotein (Lamp)//Reverse transcriptase (RNA-dependent DNA polymerase)	cytoskeleton organization//RNA-dependent DNA replication//cellular protein modification process	RNA-directed DNA polymerase activity//RNA binding//actin binding//nickel cation binding	membrane	FOG: Reverse transcriptase
c69180_g1	-1.5253	down	PiggyBac transposable element-derived protein 4, partial [Stegodyphus mimosarum]	--	--	--	--	--	--	--	--
c62680_g1	-1.5257	down	hypothetical protein L798_07639, partial [Zootermopsis nevadensis]	--	--	Zinc finger protein 36, C3H1 type-like 1 OS=Rattus norvegicus GN=Zfp36l1 PE=2 SV=1	Zinc finger C-x8-C-x5-C-x3-H type (and similar)	--	metal ion binding	--	CCCH-type Zn-finger protein
c61780_g1	-1.5469	down	PREDICTED: class E vacuolar protein-sorting machinery protein HSE1 [Acyrthosiphon pisum]	--	--	--	--	--	--	--	--
c13133_g1	-1.565	down	hypothetical protein L798_09761 [Zootermopsis nevadensis]	--	http://www.genome.jp/dbget-bin/www_bget?ko:K07126	Death ligand signal enhancer OS=Homo sapiens GN=KIAA0141 PE=1 SV=3	Tetratricopeptide repeat	--	protein binding	--	Extracellular protein SEL-1 and related proteins
c67773_g1	-1.5817	down	PREDICTED: uncharacterized protein LOC105383056 [Plutella xylostella]	--	--	--	CrcB-like protein	--	--	integral component of membrane	--
c46585_g1	-1.5936	down	--	--	--	--	--	--	--	--	--
c65427_g1	-1.6025	down	--	--	--	--	--	--	--	--	--
c67557_g2	-1.6037	down	--	--	--	--	CDP-diacylglycerol pyrophosphatase	glycerolipid metabolic process//phospholipid biosynthetic process	CDP-diacylglycerol diphosphatase activity	membrane	--
c69953_g1	-1.6443	down	--	--	--	--	Conotoxin	transport//pathogenesis	ion channel inhibitor activity	extracellular region	--
c58056_g1	-1.652	down	PREDICTED: uncharacterized protein LOC105222804 isoform X1 [Bactrocera dorsalis]	--	--	--	--	--	--	--	--
c66855_g1	-1.6537	down	major royal jelly protein 4 precursor, putative [Pediculus humanus corporis]>gi|212516904|gb|EEB18858.1| major royal jelly protein 4 precursor, putative [Pediculus humanus corporis]	--	--	Protein yellow OS=Drosophila pseudoobscura pseudoobscura GN=y PE=3 SV=2	Conotoxin	transport//pathogenesis	ion channel inhibitor activity	extracellular region	--
c60964_g1	-1.7074	down	--	--	--	--	--	--	--	--	--
c65939_g1	-1.7513	down	--	--	--	--	Basic region leucine zipper//bZIP transcription factor//Septum formation initiator	cell cycle//regulation of transcription, DNA-templated	transcription factor activity, sequence-specific DNA binding//sequence-specific DNA binding	transcription factor complex	--
c67878_g1	-1.7664	down	PREDICTED: apterous isoform X1 [Tribolium castaneum]	LIM homeobox protein 2/9	http://www.genome.jp/dbget-bin/www_bget?ko:K09373	LIM/homeobox protein Lhx2 OS=Mus musculus GN=Lhx2 PE=1 SV=1	LIM domain	--	zinc ion binding	--	Transcription factor, contains HOX domain
c60894_g1	-1.7806	down	PREDICTED: C3 and PZP-like alpha-2-macroglobulin domain-containing protein 8 [Tribolium castaneum]	--	--	C3 and PZP-like alpha-2-macroglobulin domain-containing protein 8 OS=Homo sapiens GN=CPAMD8 PE=1 SV=2	--	--	--	--	--
c69054_g2	-1.8338	down	--	--	--	--	Organic solvent tolerance protein	membrane organization//response to organic substance	--	outer membrane	--
c67303_g2	-1.8386	down	--	--	--	--	--	--	--	--	--
c60911_g1	-1.8409	down	PREDICTED: ras association domain-containing protein 10 isoform X2 [Tribolium castaneum]	--	--	Ras association domain-containing protein 9 OS=Homo sapiens GN=RASSF9 PE=2 SV=2	Ras association (RalGDS/AF-6) domain//Class II bacteriocin	defense response to bacterium//signal transduction	--	extracellular region	--
c59351_g1	-1.8727	down	Proton-coupled amino acid transporter 4 [Zootermopsis nevadensis]	solute carrier family 36 (proton-coupled amino acid transporter)	http://www.genome.jp/dbget-bin/www_bget?ko:K14209	Proton-coupled amino acid transporter 2 OS=Homo sapiens GN=SLC36A2 PE=1 SV=1	--	--	--	--	Amino acid transporters
c68790_g1	-1.8756	down	hypothetical protein M513_08570 [Trichuris suis]	--	--	--	Integrase core domain	DNA integration	--	--	--
c65260_g2	-1.8936	down	gastric caeca sugar transporter [Locusta migratoria]	facilitated trehalose transporter	http://www.genome.jp/dbget-bin/www_bget?ko:K14258	Facilitated trehalose transporter Tret1 OS=Anopheles gambiae GN=Tret1 PE=1 SV=3	Sugar (and other) transporter//Major Facilitator Superfamily	transmembrane transport	transmembrane transporter activity	integral component of membrane	Predicted transporter (major facilitator superfamily)
c66702_g1	-1.91	down	unknown [Blattella germanica]	--	--	Putative 115 kDa protein in type-1 retrotransposable element R1DM OS=Drosophila melanogaster GN=R1A1-element\ORF2 PE=3 SV=1	Reverse transcriptase (RNA-dependent DNA polymerase)	RNA-dependent DNA replication	RNA binding//RNA-directed DNA polymerase activity	--	--
c68746_g1	-1.9105	down	--	--	--	--	--	--	--	--	--
c56841_g1	-1.9243	down	PREDICTED: sortilin-related receptor-like [Harpegnathos saltator]>gi|307192220|gb|EFN75522.1| Sortilin-related receptor [Harpegnathos saltator]	low density lipoprotein-related protein 2	http://www.genome.jp/dbget-bin/www_bget?ko:K06233	Very low-density lipoprotein receptor OS=Rattus norvegicus GN=Vldlr PE=2 SV=1	Phage integrase, N-terminal SAM-like domain//Low-density lipoprotein receptor domain class A//Thymidine kinase	DNA integration//pyrimidine nucleobase metabolic process//TMP biosynthetic process	thymidine kinase activity//DNA binding//ATP binding//protein binding	--	Low-density lipoprotein receptors containing Ca2+-binding EGF-like domains
c79991_g1	-1.9245	down	--	--	--	--	--	--	--	--	--
c65159_g1	-1.9539	down	PREDICTED: uncharacterized protein LOC105840672 [Monomorium pharaonis]	--	--	--	--	--	--	--	--
c67870_g1	-1.9646	down	reverse transcriptase [Lasius niger]	--	--	Retrovirus-related Pol polyprotein from type-1 retrotransposable element R1 (Fragment) OS=Bradysia coprophila PE=3 SV=1	bZIP transcription factor//Zinc knuckle//Reverse transcriptase (RNA-dependent DNA polymerase)	regulation of transcription, DNA-templated//RNA-dependent DNA replication	sequence-specific DNA binding//RNA-directed DNA polymerase activity//transcription factor activity, sequence-specific DNA binding//RNA binding//nucleic acid binding//zinc ion binding	transcription factor complex	FOG: Reverse transcriptase
c67885_g2	-1.9843	down	PREDICTED: uncharacterized protein LOC103308746 [Acyrthosiphon pisum]	--	--	--	--	--	--	--	--
c69664_g1	-2.0113	down	--	--	--	--	C5HC2 zinc finger	--	--	nucleus	--
c94695_g1	-2.0169	down	--	--	--	--	--	--	--	--	--
c68840_g1	-2.0351	down	PREDICTED: uncharacterized protein LOC103314449 [Tribolium castaneum]	--	--	--	Disulfide bond formation protein DsbB	obsolete electron transport	protein disulfide oxidoreductase activity	membrane	--
c68009_g5	-2.0558	down	PREDICTED: uncharacterized protein LOC101895281 [Musca domestica]	--	--	--	--	--	--	--	--
c68251_g1	-2.0706	down	hypothetical protein M514_27091 [Trichuris suis]	--	--	Uncharacterized protein K02A2.6 OS=Caenorhabditis elegans GN=K02A2.6 PE=3 SV=1	Reverse transcriptase (RNA-dependent DNA polymerase)	RNA-dependent DNA replication	RNA-directed DNA polymerase activity//RNA binding	--	FOG: Transposon-encoded proteins with TYA, reverse transcriptase, integrase domains in various combinations
c60769_g1	-2.1364	down	unknown [Blattella germanica]	--	--	Retrovirus-related Pol polyprotein from type-1 retrotransposable element R1 (Fragment) OS=Bradysia coprophila PE=3 SV=1	Mycothiol maleylpyruvate isomerase N-terminal domain//Zinc knuckle//Reverse transcriptase (RNA-dependent DNA polymerase)//Colicin-like bacteriocin tRNase domain	pathogenesis//RNA-dependent DNA replication	RNA binding//metal ion binding//zinc ion binding//RNA-directed DNA polymerase activity//nucleic acid binding	--	FOG: Reverse transcriptase
c5565_g1	-2.1506	down	--	--	--	--	ARC105 or Med15 subunit of Mediator complex non-fungal//ZIP Zinc transporter	regulation of transcription from RNA polymerase II promoter//transmembrane transport//metal ion transport	metal ion transmembrane transporter activity//RNA polymerase II transcription cofactor activity	mediator complex//membrane	--
c65495_g4	-2.1554	down	Nucleic-acid-binding protein from transposon X-element, partial [Stegodyphus mimosarum]	--	--	Nucleic-acid-binding protein from transposon X-element OS=Drosophila melanogaster GN=ORF1 PE=3 SV=1	Zinc knuckle	--	zinc ion binding//nucleic acid binding	--	--
c64630_g2	-2.1728	down	predicted protein [Pediculus humanus corporis]>gi|212510560|gb|EEB13717.1| predicted protein [Pediculus humanus corporis]	glutamate receptor, ionotropic kainate 3	http://www.genome.jp/dbget-bin/www_bget?ko:K05203	Glutamate receptor ionotropic, kainate 2 OS=Rattus norvegicus GN=Grik2 PE=1 SV=2	Ligated ion channel L-glutamate- and glycine-binding site//Bacterial extracellular solute-binding proteins, family 3//Ligand-gated ion channel//Microvirus lysis protein (E), C terminus	transport//ion transport//modulation by virus of host process//synaptic transmission//signal transduction	extracellular-glutamate-gated ion channel activity//enzyme inhibitor activity//ionotropic glutamate receptor activity//ion channel activity//transporter activity	membrane	Glutamate-gated kainate-type ion channel receptor subunit GluR5 and related subunits
c68026_g5	-2.1755	down	endonuclease-reverse transcriptase [Eyprepocnemis plorans plorans]	--	--	--	--	--	--	--	--
c63121_g2	-2.1809	down	hypothetical protein M513_10092 [Trichuris suis]	--	--	--	TipAS antibiotic-recognition domain//Interferon-induced transmembrane protein	negative regulation of transcription, DNA-templated//response to biotic stimulus	DNA binding	integral component of membrane	--
c65889_g2	-2.1815	down	PiggyBac transposable element-derived protein 4, partial [Stegodyphus mimosarum]	--	--	PiggyBac transposable element-derived protein 4 OS=Homo sapiens GN=PGBD4 PE=2 SV=3	Transposase DDE domain	transposition, DNA-mediated	transposase activity//DNA binding	--	--
c68621_g7	-2.1856	down	--	--	--	--	--	--	--	--	--
c59586_g1	-2.2036	down	PREDICTED: Krueppel-like factor 10 [Diaphorina citri]>gi|662193685|ref|XP_008469759.1| PREDICTED: Krueppel-like factor 10 [Diaphorina citri]	krueppel-like factor 10/11	http://www.genome.jp/dbget-bin/www_bget?ko:K09209	Krueppel-like factor 11 OS=Mus musculus GN=Klf11 PE=2 SV=3	InsA N-terminal domain//BED zinc finger//Zinc finger, C2H2 type	transposition, DNA-mediated	metal ion binding//DNA binding	--	FOG: Zn-finger
c67885_g1	-2.2042	down	--	--	--	--	--	--	--	--	--
c64764_g1	-2.2334	down	transposable element tcb1 transposase [Lasius niger]	--	--	Transposable element Tc1 transposase OS=Caenorhabditis elegans GN=tc1a PE=3 SV=1	--	--	--	--	--
c63390_g1	-2.2365	down	Nucleic-acid-binding protein from mobile element jockey, partial [Stegodyphus mimosarum]	--	--	--	ATP1G1/PLM/MAT8 family	ion transport	ion channel activity	membrane	--
c70012_g2	-2.2461	down	hypothetical protein Y032_0455g1757 [Ancylostoma ceylanicum]	--	--	--	--	--	--	--	--
c68009_g3	-2.2494	down	putative nuclease HARBI1, partial [Stegodyphus mimosarum]	--	--	--	--	--	--	--	--
c69564_g2	-2.2499	down	Retrovirus-related Pol polyprotein from transposon TNT 1-94, partial [Stegodyphus mimosarum]	--	--	Copia protein OS=Drosophila melanogaster GN=GIP PE=1 SV=3	Domain of unknown function (DUF3479)//Zinc knuckle//Integrase core domain	chlorophyll metabolic process//DNA integration	nucleic acid binding//zinc ion binding//magnesium chelatase activity	magnesium chelatase complex	--
c65188_g1	-2.2501	down	--	--	--	--	--	--	--	--	--
c55029_g2	-2.2526	down	--	--	--	--	--	--	--	--	--
c64703_g2	-2.3183	down	hypothetical protein SINV_03922, partial [Solenopsis invicta]	--	--	--	hAT family C-terminal dimerisation region//Urea transporter	urea transport//urea transmembrane transport	urea transmembrane transporter activity//protein dimerization activity	integral component of membrane	--
c67780_g1	-2.3412	down	gag-pol polyprotein [Lasius niger]	--	--	Transposon Tf2-9 polyprotein OS=Schizosaccharomyces pombe (strain 972 / ATCC 24843) GN=Tf2-9 PE=3 SV=1	Integrase core domain//DASH complex subunit Ask1//Neogenin C-terminus//Reverse transcriptase (RNA-dependent DNA polymerase)	RNA-dependent DNA replication//attachment of spindle microtubules to kinetochore//DNA integration	RNA binding//RNA-directed DNA polymerase activity	mitotic spindle//integral component of membrane//DASH complex	FOG: Transposon-encoded proteins with TYA, reverse transcriptase, integrase domains in various combinations
c65577_g1	-2.3756	down	conserved hypothetical protein [Culex quinquefasciatus]>gi|167873363|gb|EDS36746.1| conserved hypothetical protein [Culex quinquefasciatus]	--	--	--	--	--	--	--	--
c117555_g1	-2.4198	down	--	--	--	--	--	--	--	--	--
c46306_g2	-2.4321	down	PREDICTED: transmembrane protein 41 homolog [Fopius arisanus]	--	--	Transmembrane protein 41 homolog OS=Drosophila melanogaster GN=stas PE=2 SV=2	Glycosyl hydrolases family 39//CoA-transferase family III	carbohydrate metabolic process//metabolic process	catalytic activity//hydrolase activity, hydrolyzing O-glycosyl compounds	--	Predicted membrane protein
c69220_g5	-2.4597	down	--	--	--	--	Domain of unknown function (DUF3357)	galactose metabolic process//sucrose metabolic process//starch metabolic process	beta-fructofuranosidase activity//sucrose alpha-glucosidase activity	glucosidase II complex	--
c37193_g1	-2.4647	down	hypothetical protein M514_27091 [Trichuris suis]	--	--	Uncharacterized protein K02A2.6 OS=Caenorhabditis elegans GN=K02A2.6 PE=3 SV=1	Class II bacteriocin//Reverse transcriptase (RNA-dependent DNA polymerase)	RNA-dependent DNA replication//defense response to bacterium	RNA binding//RNA-directed DNA polymerase activity	extracellular region	FOG: Transposon-encoded proteins with TYA, reverse transcriptase, integrase domains in various combinations
c40982_g1	-2.4701	down	--	--	--	--	--	--	--	--	--
c59436_g1	-2.4714	down	--	--	--	--	--	--	--	--	--
c68767_g2	-2.5153	down	PREDICTED: alanine--glyoxylate aminotransferase 2, mitochondrial isoform X2 [Musca domestica]	alanine-glyoxylate transaminase / (R)-3-amino-2-methylpropionate-pyruvate transaminase	http://www.genome.jp/dbget-bin/www_bget?ko:K00827	Alanine--glyoxylate aminotransferase 2, mitochondrial OS=Bos taurus GN=AGXT2 PE=2 SV=1	Aminotransferase class-III	--	pyridoxal phosphate binding//transaminase activity	--	Alanine-glyoxylate aminotransferase AGT2
c27493_g1	-2.5391	down	--	--	--	--	--	--	--	--	--
c11651_g1	-2.548	down	opsin, RGR-like [Ischnura asiatica]	c-opsin	http://www.genome.jp/dbget-bin/www_bget?ko:K04256	Visual pigment-like receptor peropsin OS=Homo sapiens GN=RRH PE=1 SV=1	7 transmembrane receptor (rhodopsin family)	G-protein coupled receptor signaling pathway	G-protein coupled receptor activity	integral component of membrane	FOG: 7 transmembrane receptor
c67940_g1	-2.5844	down	PREDICTED: nose resistant to fluoxetine protein 6-like [Solenopsis invicta]	--	--	Nose resistant to fluoxetine protein 6 OS=Caenorhabditis elegans GN=nrf-6 PE=1 SV=3	Acyltransferase family	--	transferase activity, transferring acyl groups other than amino-acyl groups	--	Predicted acyltransferase
c69640_g4	-2.5917	down	hypothetical protein LOTGIDRAFT_60939, partial [Lottia gigantea]>gi|556094469|gb|ESO83122.1| hypothetical protein LOTGIDRAFT_60939, partial [Lottia gigantea]	--	--	--	--	--	--	--	--
c68546_g2	-2.6128	down	reverse transcriptase [Lasius niger]	--	--	Retrovirus-related Pol polyprotein from type-1 retrotransposable element R1 (Fragment) OS=Bradysia coprophila PE=3 SV=1	Reverse transcriptase (RNA-dependent DNA polymerase)//Zinc knuckle//Basic region leucine zipper	regulation of transcription, DNA-templated//RNA-dependent DNA replication	sequence-specific DNA binding//RNA-directed DNA polymerase activity//transcription factor activity, sequence-specific DNA binding//RNA binding//zinc ion binding//nucleic acid binding	transcription factor complex	FOG: Reverse transcriptase
c68993_g1	-2.616	down	--	--	--	--	APC cysteine-rich region	Wnt signaling pathway	--	--	--
c66066_g2	-2.6242	down	--	--	--	--	Putative GTPase activating protein for Arf	--	zinc ion binding	--	--
c61073_g4	-2.6363	down	--	--	--	--	--	--	--	--	--
c40981_g1	-2.7633	down	--	--	--	--	Ribosomal protein S14p/S29e	translation//ribosome biogenesis	structural constituent of ribosome	intracellular//ribosome	--
c67730_g1	-2.7906	down	--	--	--	--	--	--	--	--	--
c25760_g1	-2.8112	down	--	--	--	--	--	--	--	--	--
c66884_g2	-2.8216	down	Transposon Tf2-6 polyprotein [Thelohanellus kitauei]	--	--	--	--	--	--	--	--
c70320_g1	-2.8749	down	hypothetical protein M514_27091 [Trichuris suis]	--	--	Transposon Tf2-9 polyprotein OS=Schizosaccharomyces pombe (strain 972 / ATCC 24843) GN=Tf2-9 PE=3 SV=1	Apolipoprotein A1/A4/E domain//Integrase core domain//Reverse transcriptase (RNA-dependent DNA polymerase)//Baculovirus polyhedron envelope protein, PEP, C terminus	DNA integration//lipid transport//RNA-dependent DNA replication//lipoprotein metabolic process	structural molecule activity//RNA-directed DNA polymerase activity//RNA binding//lipid binding	viral envelope//viral capsid//extracellular region	FOG: Transposon-encoded proteins with TYA, reverse transcriptase, integrase domains in various combinations
c55469_g2	-2.8791	down	--	--	--	--	--	--	--	--	--
c67343_g1	-2.8819	down	hypothetical protein L798_08006, partial [Zootermopsis nevadensis]	KRAB domain-containing zinc finger protein	http://www.genome.jp/dbget-bin/www_bget?ko:K09228	Zinc finger protein 768 OS=Homo sapiens GN=ZNF768 PE=1 SV=2	Zinc finger, C2H2 type//Zinc-finger associated domain (zf-AD)	--	metal ion binding//zinc ion binding	nucleus	FOG: Zn-finger
c67240_g1	-2.934	down	--	--	--	--	Phosphoribosyl-AMP cyclohydrolase	histidine biosynthetic process//histidine metabolic process	phosphoribosyl-AMP cyclohydrolase activity	--	--
c91460_g1	-2.9371	down	--	--	--	--	--	--	--	--	--
c1397_g1	-2.9469	down	--	--	--	--	Transcription factor TFIIH complex subunit Tfb5	nucleotide-excision repair//regulation of transcription, DNA-templated	--	core TFIIH complex	--
c69218_g1	-2.9612	down	tyrosine decarboxylase 1 [Gryllus bimaculatus]	aromatic-L-amino-acid decarboxylase	http://www.genome.jp/dbget-bin/www_bget?ko:K01593	Tyrosine decarboxylase OS=Caenorhabditis elegans GN=tdc-1 PE=2 SV=1	Aminotransferase class-V//Pyridoxal-dependent decarboxylase conserved domain//Resistin//Soluble liver antigen/liver pancreas antigen (SLA/LP autoantigen)//Beta-eliminating lyase	signal transduction//cellular amino acid metabolic process//carboxylic acid metabolic process//metabolic process	pyridoxal phosphate binding//transferase activity//carboxy-lyase activity//lyase activity//hormone activity	extracellular region	Glutamate decarboxylase and related proteins
c58037_g1	-2.9948	down	PREDICTED: uncharacterized protein LOC100888239 [Strongylocentrotus purpuratus]	--	--	--	Histidine kinase-, DNA gyrase B-, and HSP90-like ATPase	--	ATP binding	--	--
c37745_g1	-3.0106	down	PREDICTED: uncharacterized protein LOC100888373 [Strongylocentrotus purpuratus]	--	--	--	Colicin E1 (microcin) immunity protein	bacteriocin immunity//immune response	toxic substance binding	immunoglobulin complex	--
c69328_g2	-3.0315	down	PREDICTED: uncharacterized protein LOC105283241 [Cerapachys biroi]	--	--	--	--	--	--	--	--
c51678_g1	-3.0341	down	--	--	--	--	--	--	--	--	--
c61860_g1	-3.0609	down	uncharacterized protein LOC100302406 [Acyrthosiphon pisum]>gi|239791514|dbj|BAH72212.1| hypothetical protein [Acyrthosiphon pisum]	--	--	--	--	--	--	--	--
c24632_g1	-3.0862	down	--	--	--	--	--	--	--	--	--
c51820_g1	-3.0891	down	--	--	--	--	--	--	--	--	--
c59631_g1	-3.098	down	--	--	--	--	Protein incorporated later into Tight Junctions	--	--	bicellular tight junction	--
c62698_g4	-3.1033	down	--	--	--	--	--	--	--	--	--
c103800_g1	-3.1551	down	--	--	--	--	--	--	--	--	--
c67798_g2	-3.1552	down	--	--	--	--	--	--	--	--	--
c68303_g1	-3.1561	down	Antithrombin-III [Zootermopsis nevadensis]	--	--	Serpin B6 OS=Mus musculus GN=Serpinb6 PE=1 SV=1	--	--	--	--	Serpin
c59595_g1	-3.18	down	--	--	--	--	--	--	--	--	--
c221_g1	-3.183	down	--	--	--	--	--	--	--	--	--
c110585_g1	-3.1915	down	--	--	--	--	--	--	--	--	--
c57396_g1	-3.195	down	Ankyrin repeat and BTB/POZ domain-containing protein 2 [Zootermopsis nevadensis]	ankyrin repeat and BTB/POZ domain-containing protein 2	http://www.genome.jp/dbget-bin/www_bget?ko:K10521	Ankyrin repeat and BTB/POZ domain-containing protein 2 OS=Mus musculus GN=Abtb2 PE=2 SV=1	Ankyrin repeat//Ankyrin repeat//BTB/POZ domain	--	protein binding	--	Speckle-type POZ protein SPOP and related proteins with TRAF, MATH and BTB/POZ domains
c38962_g1	-3.2034	down	--	--	--	--	--	--	--	--	--
c70223_g1	-3.2139	down	hypothetical protein TcasGA2_TC016048 [Tribolium castaneum]	--	--	Transposon Tf2-6 polyprotein OS=Schizosaccharomyces pombe (strain 972 / ATCC 24843) GN=Tf2-6 PE=3 SV=1	4Fe-4S binding domain//Integrase core domain//Bowman-Birk serine protease inhibitor family	DNA integration	iron-sulfur cluster binding//serine-type endopeptidase inhibitor activity	extracellular region	FOG: Transposon-encoded proteins with TYA, reverse transcriptase, integrase domains in various combinations
c70214_g1	-3.2233	down	hypothetical protein TcasGA2_TC004196 [Tribolium castaneum]	--	--	Retrovirus-related Pol polyprotein from transposon 17.6 OS=Drosophila melanogaster GN=pol PE=3 SV=1	Elongation factor 1 gamma, conserved domain//Integrase core domain//Reverse transcriptase (RNA-dependent DNA polymerase)//Exonuclease VII, large subunit//Myelin basic protein	DNA catabolic process//translational elongation//regulation of translational elongation//RNA-dependent DNA replication//DNA integration	structural constituent of myelin sheath//RNA binding//RNA-directed DNA polymerase activity//exodeoxyribonuclease VII activity//translation elongation factor activity	eukaryotic translation elongation factor 1 complex//exodeoxyribonuclease VII complex//ribosome	FOG: Transposon-encoded proteins with TYA, reverse transcriptase, integrase domains in various combinations
c24837_g1	-3.2611	down	--	--	--	--	--	--	--	--	--
c22530_g1	-3.2788	down	--	--	--	--	--	--	--	--	--
c79995_g1	-3.2814	down	--	--	--	--	--	--	--	--	--
c59028_g1	-3.3056	down	--	--	--	--	DNA polymerase III beta subunit, C-terminal domain	DNA replication	DNA binding//DNA-directed DNA polymerase activity//3'-5' exonuclease activity	DNA polymerase III complex//DNA polymerase complex	--
c8951_g1	-3.3922	down	--	--	--	--	--	--	--	--	--
c70096_g1	-3.4027	down	hypothetical protein TcasGA2_TC004196 [Tribolium castaneum]	--	--	Transposon Tf2-9 polyprotein OS=Schizosaccharomyces pombe (strain 972 / ATCC 24843) GN=Tf2-9 PE=3 SV=1	Apolipoprotein A1/A4/E domain//Integrase core domain//Laminin Domain II//Methyl-accepting chemotaxis protein (MCP) signalling domain//Reverse transcriptase (RNA-dependent DNA polymerase)	lipid transport//signal transduction//DNA integration//RNA-dependent DNA replication//cell adhesion//lipoprotein metabolic process	RNA-directed DNA polymerase activity//signal transducer activity//RNA binding//lipid binding	basement membrane//extracellular region//membrane	FOG: Transposon-encoded proteins with TYA, reverse transcriptase, integrase domains in various combinations
c59738_g1	-3.4081	down	Arylsulfatase B [Zootermopsis nevadensis]	--	--	--	--	--	--	--	--
c67719_g1	-3.4539	down	--	--	--	--	--	--	--	--	--
c66182_g3	-3.4595	down	--	--	--	--	--	--	--	--	--
c80368_g1	-3.5679	down	--	--	--	--	--	--	--	--	--
c38272_g1	-3.5799	down	--	--	--	--	--	--	--	--	--
c52626_g1	-3.5984	down	enzymatic polyprotein endonuclease reverse [Lasius niger]	--	--	Retrovirus-related Pol polyprotein from transposon 412 OS=Drosophila melanogaster GN=POL PE=3 SV=1	Reverse transcriptase (RNA-dependent DNA polymerase)	RNA-dependent DNA replication	RNA binding//RNA-directed DNA polymerase activity	--	FOG: Transposon-encoded proteins with TYA, reverse transcriptase, integrase domains in various combinations
c42916_g1	-3.6031	down	--	--	--	--	--	--	--	--	--
c53291_g1	-3.6059	down	--	--	--	--	--	--	--	--	--
c7574_g1	-3.6138	down	--	--	--	--	--	--	--	--	--
c67244_g1	-3.6238	down	--	--	--	--	--	--	--	--	--
c22185_g1	-3.6683	down	--	--	--	--	Major Facilitator Superfamily	transmembrane transport	--	integral component of membrane	--
c51025_g1	-3.7619	down	General transcription factor II-I repeat domain-containing protein 2, partial [Stegodyphus mimosarum]	--	--	General transcription factor II-I repeat domain-containing protein 2A OS=Homo sapiens GN=GTF2IRD2 PE=1 SV=2	--	--	--	--	--
c46434_g1	-3.896	down	PREDICTED: uncharacterized protein LOC105691731 [Athalia rosae]	--	--	--	--	--	--	--	--
c68628_g1	-3.9079	down	PREDICTED: uncharacterized protein LOC106013889 [Aplysia californica]	--	--	--	--	--	--	--	--
c26463_g1	-3.9085	down	Transposable element Tcb1 transposase, partial [Stegodyphus mimosarum]	--	--	--	--	--	--	--	--
c89989_g1	-3.9195	down	hypothetical protein TcasGA2_TC015881 [Tribolium castaneum]	--	--	--	--	--	--	--	--
c117270_g1	-3.9375	down	--	--	--	--	--	--	--	--	--
c50269_g1	-3.9489	down	--	--	--	--	--	--	--	--	--
c45675_g2	-4.0866	down	--	--	--	--	--	--	--	--	--
c90320_g1	-4.1218	down	hypothetical protein L798_11488 [Zootermopsis nevadensis]	--	--	--	--	--	--	--	--
c62470_g2	-4.1506	down	--	--	--	--	PHD-finger//Exocyst complex component Sec10//Phorbol esters/diacylglycerol binding domain (C1 domain)	exocytosis//intracellular signal transduction//vesicle docking	protein binding	cytoplasm	--
c54700_g1	-4.2041	down	--	--	--	--	Endonuclease I	--	nuclease activity	--	--
c63207_g1	-4.2257	down	--	--	--	--	--	--	--	--	--
c37224_g2	-4.2519	down	--	--	--	--	--	--	--	--	--
c16122_g1	-4.256	down	--	--	--	--	--	--	--	--	--
c69529_g1	-4.3217	down	LETM1 domain-containing protein 1 [Zootermopsis nevadensis]	--	--	LETM1 domain-containing protein 1 OS=Mus musculus GN=Letmd1 PE=2 SV=1	--	--	--	--	--
c118894_g1	-4.3372	down	--	--	--	--	--	--	--	--	--
c38886_g1	-4.3379	down	putative pol-like protein [Danaus plexippus]	--	--	--	--	--	--	--	--
c6936_g1	-4.3535	down	--	--	--	--	--	--	--	--	--
c55350_g2	-4.3787	down	hypothetical protein X777_00607 [Cerapachys biroi]	--	--	--	--	--	--	--	--
c68506_g1	-4.3865	down	--	--	--	--	--	--	--	--	--
c55760_g1	-4.4	down	--	--	--	--	--	--	--	--	--
c38555_g1	-4.4106	down	--	--	--	--	--	--	--	--	--
c55562_g1	-4.4376	down	hypothetical protein, partial [Coptotermes formosanus]	--	--	--	--	--	--	--	--
c57609_g1	-4.4732	down	--	--	--	--	--	--	--	--	--
c53061_g1	-4.5092	down	transposable element tc3 transposase [Lasius niger]	--	--	--	--	--	--	--	--
c34295_g1	-4.5272	down	--	--	--	--	--	--	--	--	--
c68868_g1	-4.5293	down	--	--	--	--	--	--	--	--	--
c58791_g2	-4.54	down	--	--	--	--	--	--	--	--	--
c69587_g8	-4.5583	down	--	--	--	--	--	--	--	--	--
c101473_g1	-4.5591	down	--	--	--	--	--	--	--	--	--
c42780_g1	-4.6832	down	--	--	--	--	--	--	--	--	--
c56100_g1	-4.6968	down	pol polyprotein [Lasius niger]	--	--	Transposon Ty3-G Gag-Pol polyprotein OS=Saccharomyces cerevisiae (strain ATCC 204508 / S288c) GN=TY3B-G PE=1 SV=3	FerA (NUC095) domain	--	--	integral component of membrane	FOG: Transposon-encoded proteins with TYA, reverse transcriptase, integrase domains in various combinations
c49872_g1	-4.7213	down	pol polyprotein [Lasius niger]	--	--	Retrovirus-related Pol polyprotein from transposon 297 OS=Drosophila melanogaster GN=pol PE=3 SV=1	RNA dependent RNA polymerase//Reverse transcriptase (RNA-dependent DNA polymerase)//Rad50 zinc hook motif	DNA repair//purine nucleobase metabolic process//RNA-dependent DNA replication//transcription, DNA-templated	RNA-directed RNA polymerase activity//nuclease activity//RNA-directed DNA polymerase activity//ATP binding//RNA binding//zinc ion binding	RNA-directed RNA polymerase complex	FOG: Transposon-encoded proteins with TYA, reverse transcriptase, integrase domains in various combinations
c66889_g1	-4.7313	down	--	--	--	--	--	--	--	--	--
c117219_g1	-4.8083	down	--	--	--	--	--	--	--	--	--
c68571_g2	-4.8193	down	--	--	--	--	--	--	--	--	--
c12745_g1	-4.8343	down	--	--	--	--	YSIRK type signal peptide	--	--	membrane	--
c113873_g1	-4.848	down	--	--	--	--	--	--	--	--	--
c61073_g6	-4.8843	down	--	--	--	--	--	--	--	--	--
c69529_g4	-4.9231	down	--	--	--	--	mbt repeat//Herpesvirus VP23 like capsid protein	regulation of transcription, DNA-templated	structural molecule activity	nucleus//viral capsid	--
c21225_g1	-4.929	down	PREDICTED: protein mesh isoform X2 [Athalia rosae]	--	--	Protein mesh OS=Bombyx mori PE=1 SV=1	IPT/TIG domain	--	protein binding	--	Mucin/alpha-tectorin
c117446_g1	-4.9322	down	--	--	--	--	--	--	--	--	--
c101089_g1	-4.9425	down	--	--	--	--	--	--	--	--	--
c70082_g4	-4.9513	down	--	--	--	--	PHD-finger	--	protein binding	--	--
c64145_g1	-4.9748	down	--	--	--	--	DNA mismatch repair enzyme MutH//E1-E2 ATPase//Ribosomal protein S19e	ribosome biogenesis//translation	nucleotide binding//DNA binding//endonuclease activity//metal ion binding//structural constituent of ribosome	ribosome//intracellular	--
c65291_g1	-4.9795	down	--	--	--	--	--	--	--	--	--
c90886_g1	-4.9867	down	--	--	--	--	--	--	--	--	--
c49400_g1	-5.0065	down	--	--	--	--	--	--	--	--	--
c72711_g1	-5.0312	down	--	--	--	--	Apolipoprotein C-II	lipid metabolic process//lipid transport	enzyme activator activity	chylomicron	--
c79972_g1	-5.0349	down	--	--	--	--	--	--	--	--	--
c61015_g2	-5.0375	down	PREDICTED: uncharacterized protein LOC105447805 [Wasmannia auropunctata]	--	--	--	--	--	--	--	--
c44037_g1	-5.1085	down	--	--	--	--	--	--	--	--	--
c69564_g1	-5.1913	down	--	--	--	Capsid protein VP1 OS=Porcine parvovirus (strain NADL-2) PE=1 SV=1	Parvovirus coat protein VP1	--	structural molecule activity	viral capsid	--
c46472_g1	-5.2389	down	--	--	--	--	--	--	--	--	--
c54816_g2	-5.323	down	hypothetical protein L798_07040 [Zootermopsis nevadensis]	--	--	--	Transposase//Ribosomal protein S2	ribosome biogenesis//translation//transposition, DNA-mediated//DNA integration	DNA binding//transposase activity//structural constituent of ribosome	ribosome//intracellular	--
c89856_g1	-5.4186	down	--	--	--	--	--	--	--	--	--
c54362_g1	-5.5136	down	--	--	--	--	--	--	--	--	--
c57161_g1	-5.5385	down	--	--	--	--	--	--	--	--	--
c60754_g1	-5.563	down	Transposable element Tcb1 transposase, partial [Stegodyphus mimosarum]	--	--	--	--	--	--	--	--
c38181_g3	-5.5766	down	PREDICTED: uncharacterized protein LOC103309327 [Acyrthosiphon pisum]>gi|641679805|ref|XP_008188719.1| PREDICTED: uncharacterized protein LOC103310986 [Acyrthosiphon pisum]	--	--	--	--	--	--	--	--
c120600_g1	-5.5806	down	--	--	--	--	SWIM zinc finger//Otospiralin	sensory perception of sound	zinc ion binding	--	--
c71434_g1	-5.5883	down	--	--	--	--	--	--	--	--	--
c69688_g1	-5.6436	down	PREDICTED: uncharacterized protein LOC103522476 [Diaphorina citri]	--	--	--	--	--	--	--	--
c37217_g1	-5.6866	down	endonuclease-reverse transcriptase [Bombyx mori]	--	--	--	Reverse transcriptase (RNA-dependent DNA polymerase)	RNA-dependent DNA replication	RNA binding//RNA-directed DNA polymerase activity	--	--
c109929_g1	-5.6996	down	Transposable element Tcb1 transposase, partial [Stegodyphus mimosarum]	--	--	--	--	--	--	--	--
c26260_g1	-5.7204	down	pol-like protein [Culex quinquefasciatus]>gi|167873663|gb|EDS37046.1| pol-like protein [Culex quinquefasciatus]	--	--	--	--	--	--	--	--
c42789_g1	-5.7476	down	--	--	--	--	--	--	--	--	--
c84220_g1	-5.8886	down	PREDICTED: RNA-directed DNA polymerase from mobile element jockey-like [Strongylocentrotus purpuratus]	--	--	--	--	--	--	--	--
c110019_g1	-5.9099	down	--	--	--	--	--	--	--	--	--
c2719_g1	-5.9252	down	--	--	--	--	--	--	--	--	--
c54032_g1	-5.9893	down	--	--	--	--	--	--	--	--	--
c89066_g1	-5.9924	down	PREDICTED: jerky protein homolog-like [Solenopsis invicta]	--	--	--	PHD-finger	--	protein binding	--	--
c5570_g1	-5.9947	down	--	--	--	--	Transcription factor S-II (TFIIS)	transcription, DNA-templated	zinc ion binding//nucleic acid binding	--	--
c45725_g1	-6.0735	down	--	--	--	--	--	--	--	--	--
c79720_g1	-6.1127	down	reverse ribonuclease integrase, partial [Lasius niger]	--	--	Retrovirus-related Pol polyprotein from transposon 17.6 OS=Drosophila melanogaster GN=pol PE=3 SV=1	Reverse transcriptase (RNA-dependent DNA polymerase)	RNA-dependent DNA replication	RNA-directed DNA polymerase activity//RNA binding	--	FOG: Transposon-encoded proteins with TYA, reverse transcriptase, integrase domains in various combinations
c68073_g3	-6.1381	down	--	--	--	--	--	--	--	--	--
c11927_g1	-6.1504	down	--	--	--	--	--	--	--	--	--
c58714_g1	-6.1723	down	hypothetical protein EAG_00414, partial [Camponotus floridanus]	--	--	--	--	--	--	--	--
c89286_g1	-6.2526	down	--	--	--	--	--	--	--	--	--
c108337_g1	-6.2846	down	--	--	--	--	--	--	--	--	--
c46597_g1	-6.3024	down	Transposon Tf2-9 polyprotein [Thelohanellus kitauei]	--	--	Uncharacterized protein K02A2.6 OS=Caenorhabditis elegans GN=K02A2.6 PE=3 SV=1	Cytochrome oxidase assembly protein//Integrase core domain	DNA integration//oxidation-reduction process//heme a biosynthetic process	oxidoreductase activity, acting on the CH-CH group of donors	membrane	FOG: Transposon-encoded proteins with TYA, reverse transcriptase, integrase domains in various combinations
c107486_g1	-6.3816	down	--	--	--	--	--	--	--	--	--
c91659_g1	-6.455	down	--	--	--	--	--	--	--	--	--
c89680_g1	-6.462	down	PREDICTED: uncharacterized protein LOC103308692 [Acyrthosiphon pisum]	--	--	--	Reverse transcriptase (RNA-dependent DNA polymerase)	RNA-dependent DNA replication	RNA binding//RNA-directed DNA polymerase activity	--	--
c39973_g1	-6.5256	down	PREDICTED: uncharacterized protein LOC105206892 [Solenopsis invicta]	--	--	--	--	--	--	--	--
c33054_g1	-6.5679	down	--	--	--	--	--	--	--	--	--
c43671_g1	-6.625	down	--	--	--	--	--	--	--	--	--
c47637_g2	-6.6616	down	hypothetical protein TcasGA2_TC010304 [Tribolium castaneum]	--	--	--	Mannosyltransferase putative//P-11 zinc finger	protein glycosylation	zinc ion binding//RNA binding	--	--
c81273_g1	-6.6825	down	--	--	--	--	Neurotransmitter-gated ion-channel ligand binding domain	ion transport//transport	extracellular ligand-gated ion channel activity	membrane	--
c2331_g1	-6.7304	down	PREDICTED: cationic amino acid transporter 3-like isoform X2 [Megachile rotundata]	solute carrier family 7 (cationic amino acid transporter), member 1	http://www.genome.jp/dbget-bin/www_bget?ko:K13863	High affinity cationic amino acid transporter 1 OS=Homo sapiens GN=SLC7A1 PE=1 SV=1	Amino acid permease//Amino acid permease//FlhB HrpN YscU SpaS Family	amino acid transmembrane transport//protein secretion//transmembrane transport//transport//amino acid transport	amino acid transmembrane transporter activity	membrane	Amino acid transporters
c52822_g1	-6.7356	down	--	--	--	--	--	--	--	--	--
c70162_g2	-6.7695	down	--	--	--	--	--	--	--	--	--
c65657_g1	-6.7849	down	--	--	--	--	--	--	--	--	--
c39469_g1	-6.9613	down	--	--	--	--	--	--	--	--	--
c82361_g1	-7.1079	down	hypothetical protein RF55_12177 [Lasius niger]	--	--	--	Lipoprotein leucine-zipper	--	--	outer membrane	--
c5047_g1	-7.124	down	--	--	--	--	--	--	--	--	--
c118208_g1	-7.1611	down	unnamed protein product [Oncorhynchus mykiss]	--	--	Transposable element Tcb1 transposase OS=Caenorhabditis briggsae PE=3 SV=1	--	--	--	--	--
c68671_g2	-7.2111	down	dna pol b2 domain-containing protein, partial [Lasius niger]	--	--	--	DNA polymerase type B, organellar and viral//Ribosomal protein S14p/S29e	DNA replication//translation//ribosome biogenesis	nucleotide binding//DNA-directed DNA polymerase activity//structural constituent of ribosome//3'-5' exonuclease activity//DNA binding	intracellular//ribosome//DNA polymerase complex	--
c99140_g1	-7.2918	down	speckle-type poz protein [Danaus plexippus]	speckle-type POZ protein	http://www.genome.jp/dbget-bin/www_bget?ko:K10523	Protein roadkill OS=Drosophila melanogaster GN=rdx PE=1 SV=2	Ankyrin repeat//Ankyrin repeat//BTB/POZ domain	--	protein binding	--	Speckle-type POZ protein SPOP and related proteins with TRAF, MATH and BTB/POZ domains
c64659_g1	-7.3262	down	PREDICTED: uncharacterized protein LOC105663491 [Megachile rotundata]	--	--	--	MerT mercuric transport protein	mercury ion transport	mercury ion transmembrane transporter activity	membrane	--
c56068_g1	-7.5381	down	--	--	--	--	--	--	--	--	--
c80101_g1	-7.993	down	--	--	--	--	--	--	--	--	--
c27765_g1	-8.2173	down	PREDICTED: uncharacterized protein LOC103577802 [Microplitis demolitor]	--	--	--	--	--	--	--	--
c10973_g1	-8.559	down	hypothetical protein [Coptotermes formosanus]	--	--	--	SCIMP protein	--	--	immunological synapse//tetraspanin-enriched microdomain//integral component of membrane	--
c11464_g1	-8.7199	down	PREDICTED: zinc finger protein SNAI1-like [Linepithema humile]	--	--	--	--	--	--	--	--
c64309_g1	-8.9528	down	--	--	--	--	Tap, RNA-binding	mRNA export from nucleus	RNA binding	nucleus//cytoplasm	--
c91018_g1	-9.4869	down	--	--	--	--	--	--	--	--	--
c46995_g1	#NAME?	down	PREDICTED: LOW QUALITY PROTEIN: cohesin subunit SA-3 [Ceratotherium simum simum]	--	--	Cohesin subunit SA-3 OS=Homo sapiens GN=STAG3 PE=1 SV=2	--	--	--	--	--
c39971_g1	#NAME?	down	--	--	--	--	--	--	--	--	--
c98794_g1	#NAME?	down	--	--	--	--	--	--	--	--	--
c70092_g1	#NAME?	down	Beta-mannosidase [Zootermopsis nevadensis]	beta-mannosidase	http://www.genome.jp/dbget-bin/www_bget?ko:K01192	Beta-mannosidase OS=Bos taurus GN=MANBA PE=1 SV=1	--	--	--	--	--
c80900_g1	#NAME?	down	PREDICTED: uncharacterized protein LOC101234332 [Hydra vulgaris]	--	--	--	--	--	--	--	--
c80398_g1	#NAME?	down	--	--	--	--	--	--	--	--	--
c70677_g1	#NAME?	down	--	--	--	--	--	--	--	--	--
c48325_g1	#NAME?	down	--	--	--	--	--	--	--	--	--
c81615_g1	#NAME?	down	--	--	--	--	--	--	--	--	--
c89959_g1	#NAME?	down	hypothetical protein RF55_11860 [Lasius niger]	--	--	--	--	--	--	--	--
c61556_g4	#NAME?	down	PREDICTED: uncharacterized protein LOC103282930 [Anolis carolinensis]	--	--	--	Poxvirus P4A protein	--	structural molecule activity	virion	--
c11351_g1	#NAME?	down	--	--	--	--	--	--	--	--	--
c69921_g2	#NAME?	down	hypothetical protein TcasGA2_TC012471 [Tribolium castaneum]	dynein heavy chain, axonemal	http://www.genome.jp/dbget-bin/www_bget?ko:K10408	Dynein heavy chain 2, axonemal OS=Homo sapiens GN=DNAH2 PE=2 SV=3	Dynein heavy chain and region D6 of dynein motor	microtubule-based process//microtubule-based movement	microtubule motor activity	microtubule//dynein complex	--
c63222_g2	#NAME?	down	TRC8-like protein [Zootermopsis nevadensis]	--	--	--	--	--	--	--	--
c79823_g1	#NAME?	down	FLJ37770-like protein, partial [Acromyrmex echinatior]	--	--	--	--	--	--	--	--
c108227_g1	#NAME?	down	hypothetical protein X975_16238, partial [Stegodyphus mimosarum]	--	--	--	Protein of unknown function (DUF904)//Centromere protein H (CENP-H)//Septum formation initiator//Tektin family	microtubule cytoskeleton organization//cell cycle//barrier septum assembly//FtsZ-dependent cytokinesis//kinetochore assembly	--	microtubule//kinetochore//cytoplasm	--
c70060_g3	#NAME?	down	--	--	--	--	--	--	--	--	--
c61699_g2	#NAME?	down	--	--	--	--	--	--	--	--	--
c13204_g1	#NAME?	down	THAP domain-containing protein [Cerapachys biroi]	--	--	--	--	--	--	--	--
c38181_g1	#NAME?	down	--	--	--	--	--	--	--	--	--
c101289_g1	#NAME?	down	PREDICTED: uncharacterized protein LOC100575474 [Acyrthosiphon pisum]	--	--	--	--	--	--	--	--
c12466_g1	#NAME?	down	--	--	--	--	--	--	--	--	--
c972_g1	#NAME?	down	gag pol polyprotein [Lasius niger]	--	--	--	Chloramphenicol acetyltransferase	acyl-carrier-protein biosynthetic process	chloramphenicol O-acetyltransferase activity	--	--
c118094_g1	#NAME?	down	hypothetical protein X975_10654, partial [Stegodyphus mimosarum]	--	--	--	--	--	--	--	--
c57579_g2	#NAME?	down	--	--	--	--	--	--	--	--	--
c70389_g1	#NAME?	down	--	--	--	--	--	--	--	--	--
c75843_g1	#NAME?	down	PREDICTED: piggyBac transposable element-derived protein 4-like [Acyrthosiphon pisum]	--	--	PiggyBac transposable element-derived protein 4 OS=Homo sapiens GN=PGBD4 PE=2 SV=3	Spc97 / Spc98 family	microtubule cytoskeleton organization	--	microtubule organizing center//spindle pole	--
c101747_g1	#NAME?	down	--	--	--	--	--	--	--	--	--
c15680_g1	#NAME?	down	--	--	--	--	Amiloride-sensitive sodium channel	sodium ion transport	sodium channel activity	membrane	Non voltage-gated ion channels (DEG/ENaC family)
c869_g1	#NAME?	down	hypothetical protein X777_03918 [Cerapachys biroi]	--	--	--	AsnC-type helix-turn-helix domain	regulation of transcription, DNA-templated	sequence-specific DNA binding	--	--
c27554_g1	#NAME?	down	--	--	--	--	--	--	--	--	--
c39670_g2	#NAME?	down	--	--	--	--	--	--	--	--	--
c103152_g1	#NAME?	down	hypothetical protein X777_00607 [Cerapachys biroi]	--	--	--	--	--	--	--	--
c104533_g1	#NAME?	down	--	--	--	--	--	--	--	--	--
c44320_g1	#NAME?	down	PREDICTED: E3 ubiquitin-protein ligase TRIM11-like [Chelonia mydas]	--	--	--	--	--	--	--	--
c70306_g2	#NAME?	down	--	--	--	--	--	--	--	--	--
c110864_g1	#NAME?	down	PREDICTED: RNA-directed DNA polymerase from mobile element jockey-like, partial [Strongylocentrotus purpuratus]	--	--	--	Reverse transcriptase (RNA-dependent DNA polymerase)	RNA-dependent DNA replication	RNA binding//RNA-directed DNA polymerase activity	--	--
c79824_g1	#NAME?	down	--	--	--	--	--	--	--	--	--
c100355_g1	#NAME?	down	--	--	--	--	--	--	--	--	--
c69529_g3	#NAME?	down	--	--	--	--	--	--	--	--	--
c68025_g4	#NAME?	down	--	--	--	--	--	--	--	--	--
c82214_g1	#NAME?	down	Dynein intermediate chain 2, ciliary, partial [Zootermopsis nevadensis]	dynein intermediate chain 1, axonemal	http://www.genome.jp/dbget-bin/www_bget?ko:K10409	Dynein, 78 kDa intermediate chain, flagellar outer arm OS=Chlamydomonas reinhardtii GN=ODA9 PE=1 SV=3	--	--	--	--	--
c11802_g1	#NAME?	down	--	--	--	--	--	--	--	--	--
c66733_g2	#NAME?	down	--	--	--	--	--	--	--	--	--
c26829_g1	#NAME?	down	--	--	--	--	Neuregulin family//Late cornified envelope	signal transduction//embryo development//epidermis development	receptor binding	--	--
c94017_g1	#NAME?	down	--	--	--	--	CutA1 divalent ion tolerance protein	response to metal ion	--	--	--
c56593_g1	#NAME?	down	pol polyprotein [Nuttalliella namaqua]	--	--	--	--	--	--	--	--
c55029_g1	#NAME?	down	--	--	--	--	SH2 domain	--	protein binding	--	--
c112539_g1	#NAME?	down	--	--	--	--	--	--	--	--	--
c3744_g1	#NAME?	down	Putative AC transposase, partial [Harpegnathos saltator]	--	--	Zinc finger BED domain-containing protein 1 OS=Homo sapiens GN=ZBED1 PE=1 SV=1	--	--	--	--	Tam3-transposase (Ac family)
c92290_g1	#NAME?	down	--	--	--	--	--	--	--	--	--
c30400_g2	#NAME?	down	--	--	--	--	--	--	--	--	--
c119141_g1	#NAME?	down	--	--	--	--	Thymidine kinase from Herpesvirus C-terminal	pyrimidine nucleobase metabolic process//TMP biosynthetic process	thymidine kinase activity//ATP binding	--	--
c1551_g1	#NAME?	down	PREDICTED: uncharacterized protein LOC102358965 isoform X1 [Latimeria chalumnae]>gi|556985297|ref|XP_005998404.1| PREDICTED: uncharacterized protein LOC102358965 isoform X2 [Latimeria chalumnae]	--	--	--	--	--	--	--	--
c109032_g1	#NAME?	down	tigger transposable element-derived protein 6 [Trichinella spiralis]>gi|316966230|gb|EFV50830.1| tigger transposable element-derived protein 6 [Trichinella spiralis]	--	--	Tigger transposable element-derived protein 6 OS=Homo sapiens GN=TIGD6 PE=2 SV=2	CENP-B N-terminal DNA-binding domain//DDE superfamily endonuclease//Putative ATPase subunit of terminase (gpP-like)	viral capsid assembly	ATP binding//DNA binding//nucleic acid binding//binding	--	--
c72919_g1	#NAME?	down	--	--	--	--	--	--	--	--	--
c14982_g1	#NAME?	down	--	--	--	--	--	--	--	--	--
c108705_g1	#NAME?	down	hypothetical protein TcasGA2_TC010620 [Tribolium castaneum]	--	--	--	--	--	--	--	--
c90125_g1	#NAME?	down	--	--	--	--	--	--	--	--	--
c2770_g1	#NAME?	down	--	--	--	--	--	--	--	--	--
c112627_g1	#NAME?	down	--	--	--	--	--	--	--	--	--
c60242_g1	#NAME?	down	--	--	--	--	--	--	--	--	--
c53192_g3	#NAME?	down	hypothetical protein TcasGA2_TC010304 [Tribolium castaneum]	--	--	--	--	--	--	--	--
c84117_g1	#NAME?	down	--	--	--	--	--	--	--	--	--
c31098_g1	#NAME?	down	--	--	--	--	--	--	--	--	--
c6486_g1	#NAME?	down	--	--	--	--	--	--	--	--	--
c102000_g1	#NAME?	down	--	--	--	--	--	--	--	--	--
c74173_g1	#NAME?	down	--	--	--	--	--	--	--	--	--
c46096_g1	#NAME?	down	--	--	--	--	--	--	--	--	--
c80493_g1	#NAME?	down	--	--	--	--	--	--	--	--	--
c68415_g2	#NAME?	down	--	--	--	--	--	--	--	--	--
c111390_g1	#NAME?	down	--	--	--	--	--	--	--	--	--
c931_g1	0.0002958	down	--	--	--	--	--	--	--	--
