# Supplementary material for: Transcriptomic Analysis Following Artificial Selection for Grasshopper Size
Source: Insects. 2020 Mar 10;11(3):176. doi: 10.3390/insects11030176 (PMC7142927; doi:10.3390/insects11030176)
Supplement: Supplementary file 1 [file insects-11-00176-s001.zip › Supplementary Materials/Table S2.xls]

## Sheet: Table S2 Up Regulated Genes
Table S2. Up-regulated differentially expressed genes
gene_id	log2FoldChange	up-and-down	NR Description	KO Description	Http Link	Swissprot Description	PFAM description	BP Description	MF Description	CC Description	KOG Description
c70301_g1	1.5081	up	hypothetical protein TcasGA2_TC016048 [Tribolium castaneum]	--	--	Transposon Tf2-9 polyprotein OS=Schizosaccharomyces pombe (strain 972 / ATCC 24843) GN=Tf2-9 PE=3 SV=1	Integrase core domain//Reverse transcriptase (RNA-dependent DNA polymerase)	RNA-dependent DNA replication//DNA integration	RNA-directed DNA polymerase activity//RNA binding	--	FOG: Transposon-encoded proteins with TYA, reverse transcriptase, integrase domains in various combinations
c68775_g1	1.5251	up	hypothetical protein TcasGA2_TC004196 [Tribolium castaneum]	--	--	Retrovirus-related Pol polyprotein from transposon 17.6 OS=Drosophila melanogaster GN=pol PE=3 SV=1	Integrase core domain//Reverse transcriptase (RNA-dependent DNA polymerase)//Aspartyl protease	DNA integration//proteolysis//RNA-dependent DNA replication	aspartic-type endopeptidase activity//RNA-directed DNA polymerase activity//RNA binding	--	FOG: Transposon-encoded proteins with TYA, reverse transcriptase, integrase domains in various combinations
c99666_g1	1.5319	up	--	--	--	--	Cyclotide family	defense response	--	--	--
c66546_g1	1.5562	up	PREDICTED: uncharacterized protein LOC105556374 [Vollenhovia emeryi]	--	--	--	PgaD-like protein//Plant transposon protein	biofilm formation	hydrolase activity, acting on ester bonds	--	--
c64939_g1	1.575	up	hypothetical protein L798_06387, partial [Zootermopsis nevadensis]	collagen, type IV, alpha	http://www.genome.jp/dbget-bin/www_bget?ko:K06237	Collagen alpha-2(IV) chain OS=Ascaris suum PE=2 SV=1	DNA polymerase III tau subunit V interacting with alpha//Mitochondrial ATP synthase B chain precursor (ATP-synt_B)//C-terminal tandem repeated domain in type 4 procollagen	proton transport//ATP synthesis coupled proton transport//DNA replication	extracellular matrix structural constituent//DNA-directed DNA polymerase activity//hydrogen ion transmembrane transporter activity	mitochondrial proton-transporting ATP synthase complex, coupling factor F(o)//collagen trimer//DNA polymerase complex//proteinaceous extracellular matrix	Collagens (type IV and type XIII), and related proteins
c71047_g1	1.6024	up	--	--	--	--	--	--	--	--	--
c16526_g1	1.6495	up	--	--	--	--	--	--	--	--	--
c69322_g1	1.6784	up	hypothetical protein TcasGA2_TC010304 [Tribolium castaneum]	--	--	Probable RNA-directed DNA polymerase from transposon BS OS=Drosophila melanogaster GN=RTase PE=2 SV=1	Reverse transcriptase (RNA-dependent DNA polymerase)	RNA-dependent DNA replication	RNA-directed DNA polymerase activity//RNA binding	--	--
c63306_g1	1.6995	up	Spondin-1 [Zootermopsis nevadensis]	--	--	Spondin-1 OS=Gallus gallus GN=SPON1 PE=2 SV=1	Kunitz/Bovine pancreatic trypsin inhibitor domain	--	serine-type endopeptidase inhibitor activity	--	Serine proteinase inhibitor (KU family)
c70087_g2	1.7527	up	--	--	--	--	--	--	--	--	--
c59257_g1	1.7661	up	--	--	--	--	--	--	--	--	--
c70060_g2	1.7731	up	hypothetical protein TcasGA2_TC000010 [Tribolium castaneum]	--	--	--	--	--	--	--	--
c69453_g1	1.7737	up	hypothetical protein TcasGA2_TC005208 [Tribolium castaneum]	--	--	Probable RNA-directed DNA polymerase from transposon BS OS=Drosophila melanogaster GN=RTase PE=2 SV=1	Reverse transcriptase (RNA-dependent DNA polymerase)	RNA-dependent DNA replication	RNA-directed DNA polymerase activity//RNA binding	--	FOG: Reverse transcriptase
c65032_g1	1.8081	up	--	--	--	--	--	--	--	--	--
c62387_g1	1.8132	up	--	--	--	--	--	--	--	--	--
c56613_g1	1.8158	up	hypothetical protein TcasGA2_TC009719 [Tribolium castaneum]	--	--	Dynein heavy chain 10, axonemal OS=Homo sapiens GN=DNAH10 PE=1 SV=4	Dynein heavy chain and region D6 of dynein motor	microtubule-based movement//microtubule-based process	microtubule motor activity	dynein complex//microtubule	Dyneins, heavy chain
c65261_g1	1.8224	up	--	--	--	--	nsp7 replicase//Viral DNA topoisomerase I, N-terminal	proteolysis//DNA topological change	DNA topoisomerase activity//transferase activity//omega peptidase activity//DNA binding//cysteine-type endopeptidase activity	--	--
c69374_g1	1.8326	up	PREDICTED: peroxidase-like [Megachile rotundata]>gi|805789735|ref|XP_012141533.1| PREDICTED: peroxidase-like [Megachile rotundata]>gi|805789738|ref|XP_012141534.1| PREDICTED: peroxidase-like [Megachile rotundata]>gi|805789741|ref|XP_012141535.1| PREDICTED: peroxidase-like [Megachile rotundata]>gi|805789744|ref|XP_012141536.1| PREDICTED: peroxidase-like [Megachile rotundata]	--	--	Peroxidase OS=Drosophila melanogaster GN=Pxd PE=2 SV=2	Animal haem peroxidase	response to oxidative stress//obsolete peroxidase reaction//oxidation-reduction process	heme binding//peroxidase activity	--	Peroxidase/oxygenase
c65980_g1	1.8465	up	--	--	--	--	--	--	--	--	--
c49332_g1	1.8491	up	--	--	--	--	--	--	--	--	--
c68982_g1	1.8634	up	PREDICTED: uncharacterized protein LOC103521244 [Diaphorina citri]	--	--	--	Reverse transcriptase (RNA-dependent DNA polymerase)	RNA-dependent DNA replication	RNA binding//RNA-directed DNA polymerase activity	--	--
c69201_g1	1.8856	up	PREDICTED: uncharacterized protein LOC100897326 [Metaseiulus occidentalis]	--	--	--	Late expression factor 8 (LEF-8)//SacI homology domain//Annexin	transcription, DNA-templated//purine nucleobase metabolic process//pyrimidine nucleobase metabolic process	DNA binding//calcium-dependent phospholipid binding//DNA-directed RNA polymerase activity//phosphoric ester hydrolase activity//calcium ion binding	nucleolus	--
c8022_g1	1.8936	up	ADP-ribosylation factor-like protein 6 [Zootermopsis nevadensis]	ADP-ribosylation factor-like protein 6	http://www.genome.jp/dbget-bin/www_bget?ko:K07951	ADP-ribosylation factor-like protein 6 OS=Mus musculus GN=Arl6 PE=2 SV=1	ABC transporter//Ras family//Archaeal ATPase//50S ribosome-binding GTPase//Miro-like protein//G-protein alpha subunit//Dynamin family//Gtr1/RagA G protein conserved region//ADP-ribosylation factor family//Ferrous iron transport protein B//Elongation factor Tu GTP binding domain//Flagellar P-ring protein	ferrous iron transport//G-protein coupled receptor signaling pathway//small GTPase mediated signal transduction//signal transduction//cilium or flagellum-dependent cell motility	guanyl nucleotide binding//ATP binding//GTPase activity//GTP binding//structural molecule activity//ferrous iron transmembrane transporter activity//signal transducer activity//ATPase activity//G-protein beta/gamma-subunit complex binding	bacterial-type flagellum basal body, distal rod, P ring//outer membrane-bounded periplasmic space//cytoplasm//integral component of membrane//intracellular//nucleus	GTP-binding ADP-ribosylation factor Arf1
c56108_g1	1.9824	up	PREDICTED: uncharacterized protein LOC105455741 [Wasmannia auropunctata]	--	--	--	Nse1 non-SMC component of SMC5-6 complex	DNA repair	--	Smc5-Smc6 complex	--
c54295_g1	2.0066	up	hypothetical protein EGM_02513 [Macaca fascicularis]	beta-ureidopropionase	http://www.genome.jp/dbget-bin/www_bget?ko:K01431	Beta-ureidopropionase OS=Pongo abelii GN=UPB1 PE=2 SV=1	Carbon-nitrogen hydrolase	nitrogen compound metabolic process	hydrolase activity, acting on carbon-nitrogen (but not peptide) bonds	--	Carbon-nitrogen hydrolase
c69843_g1	2.0686	up	PREDICTED: RNA-directed DNA polymerase from mobile element jockey-like [Acyrthosiphon pisum]	--	--	Probable RNA-directed DNA polymerase from transposon X-element OS=Drosophila melanogaster GN=X-element\ORF2 PE=3 SV=1	Reverse transcriptase (RNA-dependent DNA polymerase)//Cation-independent mannose-6-phosphate receptor repeat//NADH dehydrogenase [ubiquinone] 1 subunit C1, mitochondrial	transport//RNA-dependent DNA replication	transporter activity//RNA-directed DNA polymerase activity//RNA binding	integral component of membrane//mitochondrion//cytoplasm//mitochondrial respiratory chain complex I	FOG: Reverse transcriptase
c64243_g1	2.0976	up	Transposable element Tcb2 transposase, partial [Stegodyphus mimosarum]	--	--	--	--	--	--	--	--
c39553_g1	2.1125	up	--	--	--	--	Bacterial DNA polymerase III alpha subunit	DNA replication	3'-5' exonuclease activity	--	--
c64391_g2	2.1231	up	--	--	--	--	--	--	--	--	--
c39601_g1	2.136	up	hypothetical protein RF55_11860 [Lasius niger]	--	--	--	--	--	--	--	--
c67379_g1	2.1817	up	--	--	--	--	--	--	--	--	--
c27618_g1	2.1855	up	Laminin subunit alpha, partial [Zootermopsis nevadensis]	laminin, alpha 3/5	http://www.genome.jp/dbget-bin/www_bget?ko:K06240	Laminin subunit alpha OS=Drosophila melanogaster GN=LanA PE=1 SV=2	Methyl-accepting chemotaxis protein (MCP) signalling domain//2-vinyl bacteriochlorophyllide hydratase (BCHF)//Herpesvirus latent membrane protein 1 (LMP1)//Laminin Domain II//Laminin Domain I//RasGEF domain	photosynthesis, dark reaction//cell adhesion//regulation of cell migration//small GTPase mediated signal transduction//regulation of GTPase activity//bacteriochlorophyll biosynthetic process//regulation of cell adhesion//regulation of embryonic development//transformation of host cell by virus//signal transduction	signal transducer activity//receptor binding//hydro-lyase activity//guanyl-nucleotide exchange factor activity	basement membrane//membrane//laminin-1 complex//integral component of membrane//intracellular	Extracellular matrix glycoprotein Laminin subunits alpha and gamma
c11408_g1	2.2361	up	--	--	--	--	--	--	--	--	--
c67683_g3	2.2554	up	--	--	--	--	--	--	--	--	--
c64151_g1	2.2563	up	hypothetical protein X777_01173 [Cerapachys biroi]	--	--	--	--	--	--	--	--
c48563_g1	2.2654	up	--	--	--	--	--	--	--	--	--
c14431_g1	2.2922	up	--	--	--	--	--	--	--	--	--
c59646_g1	2.2923	up	PREDICTED: uncharacterized protein LOC105560328 [Vollenhovia emeryi]	--	--	--	--	--	--	--	--
c51289_g1	2.2995	up	--	--	--	--	--	--	--	--	--
c57931_g1	2.3216	up	--	--	--	--	--	--	--	--	--
c59219_g2	2.3376	up	Transposon Tf2-6 polyprotein [Thelohanellus kitauei]	--	--	Uncharacterized protein K02A2.6 OS=Caenorhabditis elegans GN=K02A2.6 PE=3 SV=1	Integrase core domain	DNA integration	--	--	--
c60660_g1	2.3404	up	--	--	--	--	--	--	--	--	--
c13526_g1	2.3406	up	Diacylglycerol O-acyltransferase 1, partial [Zootermopsis nevadensis]	diacylglycerol O-acyltransferase 1	http://www.genome.jp/dbget-bin/www_bget?ko:K11155	Diacylglycerol O-acyltransferase 1 OS=Rattus norvegicus GN=Dgat1 PE=2 SV=1	--	--	--	--	Sterol O-acyltransferase/Diacylglycerol O-acyltransferase
c63624_g1	2.361	up	PREDICTED: RNA-directed DNA polymerase from mobile element jockey-like [Diaphorina citri]	--	--	--	Strabismus protein//Reverse transcriptase (RNA-dependent DNA polymerase)	RNA-dependent DNA replication//multicellular organismal development	RNA binding//RNA-directed DNA polymerase activity	integral component of membrane	--
c65980_g2	2.3691	up	--	--	--	--	--	--	--	--	--
c41204_g1	2.3691	up	hypothetical protein L798_15468 [Zootermopsis nevadensis]	--	--	--	--	--	--	--	--
c52554_g1	2.3822	up	--	--	--	--	Pneumovirus matrix protein 2 (M2)	regulation of viral transcription	structural molecule activity	virion	--
c62369_g1	2.3841	up	PREDICTED: uncharacterized protein LOC105840672 [Monomorium pharaonis]	--	--	--	--	--	--	--	--
c69851_g1	2.4057	up	--	--	--	--	--	--	--	--	--
c69186_g1	2.4192	up	reverse transcriptase [Aedes aegypti]	--	--	Transposon TX1 uncharacterized 149 kDa protein OS=Xenopus laevis PE=3 SV=1	Reverse transcriptase (RNA-dependent DNA polymerase)	RNA-dependent DNA replication	RNA binding//RNA-directed DNA polymerase activity	--	FOG: Reverse transcriptase
c61325_g1	2.423	up	PREDICTED: RNA-directed DNA polymerase from mobile element jockey-like [Strongylocentrotus purpuratus]	--	--	RNA-directed DNA polymerase from mobile element jockey OS=Drosophila melanogaster GN=pol PE=1 SV=1	--	--	--	--	--
c68704_g1	2.4256	up	--	--	--	--	--	--	--	--	--
c47414_g2	2.4302	up	carboxylesterase [Oxya chinensis]	--	--	Esterase FE4 OS=Myzus persicae PE=1 SV=1	alpha/beta hydrolase fold//Prolyl oligopeptidase family	proteolysis//metabolic process	hydrolase activity//serine-type peptidase activity	--	Carboxylesterase and related proteins
c48410_g1	2.4416	up	--	--	--	--	--	--	--	--	--
c66450_g1	2.4422	up	--	--	--	--	--	--	--	--	--
c375_g1	2.4578	up	--	--	--	--	--	--	--	--	--
c66560_g1	2.4671	up	hypothetical protein BRAFLDRAFT_100078 [Branchiostoma floridae]>gi|229297623|gb|EEN68257.1| hypothetical protein BRAFLDRAFT_100078 [Branchiostoma floridae]	--	--	--	PsaD	photosynthesis	--	photosystem I//photosystem I reaction center	--
c64916_g2	2.483	up	PREDICTED: uncharacterized protein LOC105381025 [Plutella xylostella]	--	--	--	--	--	--	--	--
c64446_g2	2.4907	up	WD-repeat protein, putative [Pediculus humanus corporis]>gi|212505640|gb|EEB10044.1| WD-repeat protein, putative [Pediculus humanus corporis]	--	--	WD repeat-containing protein 24 OS=Danio rerio GN=wdr24 PE=2 SV=1	--	--	transferase activity	--	WD40 repeat-containing protein
c59715_g1	2.5403	up	--	--	--	--	--	--	--	--	--
c49899_g1	2.5516	up	--	--	--	--	--	--	--	--	--
c102626_g1	2.5656	up	--	--	--	--	--	--	--	--	--
c68504_g1	2.5754	up	THAP domain-containing protein 9, partial [Camponotus floridanus]	--	--	DNA transposase THAP9 OS=Homo sapiens GN=THAP9 PE=1 SV=2	THAP domain//Serine carboxypeptidase//Euplotes octocarinatus mating pheromone protein	proteolysis//signal transduction//cell communication	pheromone activity//serine-type carboxypeptidase activity//nucleic acid binding	extracellular region	--
c67880_g1	2.5916	up	--	--	--	--	--	--	--	--	--
c68933_g9	2.5921	up	--	--	--	--	--	--	--	--	--
c26520_g1	2.5961	up	PiggyBac transposable element-derived protein 4, partial [Stegodyphus mimosarum]	--	--	--	--	--	--	--	--
c63439_g2	2.6344	up	transposable element tc3 transposase [Lasius niger]	--	--	--	--	--	--	--	--
c65226_g1	2.6348	up	PREDICTED: uncharacterized protein LOC105850137, partial [Hydra vulgaris]	--	--	--	--	--	--	--	--
c67013_g5	2.6595	up	--	--	--	--	--	--	--	--	--
c65905_g2	2.6819	up	--	--	--	--	--	--	--	--	--
c22869_g1	2.6859	up	Transposable element Tcb2 transposase, partial [Stegodyphus mimosarum]	--	--	--	Carbohydrate binding domain (family 19)	chitin catabolic process//cell wall macromolecule catabolic process	chitinase activity	--	--
c68910_g3	2.7094	up	--	--	--	--	--	--	--	--	--
c30319_g1	2.7213	up	--	--	--	--	--	--	--	--	--
c60462_g1	2.7369	up	Pro-resilin [Zootermopsis nevadensis]	--	--	Adult-specific cuticular protein ACP-20 OS=Tenebrio molitor GN=ACP20 PE=1 SV=1	Insect cuticle protein	--	structural constituent of cuticle	--	--
c24911_g1	2.7894	up	--	--	--	--	--	--	--	--	--
c25536_g1	2.8217	up	--	--	--	--	--	--	--	--	--
c69497_g1	2.8677	up	--	--	--	--	--	--	--	--	--
c37504_g1	2.902	up	Transposable element Tc1 transposase, partial [Stegodyphus mimosarum]	--	--	--	CENP-B N-terminal DNA-binding domain//Helix-turn-helix domain of resolvase//Transposase	DNA integration//DNA recombination//transposition, DNA-mediated	recombinase activity//DNA binding//transposase activity	--	--
c63006_g2	2.9298	up	--	--	--	--	--	--	--	--	--
c89426_g1	2.936	up	--	--	--	--	--	--	--	--	--
c68110_g1	2.9435	up	--	--	--	--	--	--	--	--	--
c51603_g1	2.9535	up	PREDICTED: zinc finger BED domain-containing protein 4-like [Acyrthosiphon pisum]	--	--	--	hAT family C-terminal dimerisation region//SOCS box//Type II heat-labile enterotoxin , B subunit (LT-IIB)	intracellular signal transduction//pathogenesis	protein dimerization activity	extracellular region	--
c55109_g2	2.9579	up	--	--	--	--	--	--	--	--	--
c42964_g1	2.9751	up	--	--	--	--	--	--	--	--	--
c69305_g3	2.9859	up	--	--	--	--	--	--	--	--	--
c118829_g1	2.992	up	--	--	--	--	--	--	--	--	--
c66252_g1	2.9958	up	--	--	--	--	--	--	--	--	--
c49348_g1	3.0078	up	integrase core domain protein [Lasius niger]	probable phosphoglycerate mutase	http://www.genome.jp/dbget-bin/www_bget?ko:K15634	Retrovirus-related Pol polyprotein from transposon TNT 1-94 OS=Nicotiana tabacum PE=2 SV=1	--	--	--	--	--
c67270_g6	3.0142	up	--	--	--	--	--	--	--	--	--
c61255_g1	3.0269	up	PREDICTED: uncharacterized protein LOC105566092 isoform X2 [Vollenhovia emeryi]	--	--	--	--	--	--	--	--
c49417_g1	3.0673	up	--	--	--	--	--	--	--	--	--
c50488_g1	3.0714	up	Transposable element Tcb1 transposase, partial [Stegodyphus mimosarum]	--	--	--	--	--	--	--	--
c68427_g1	3.0733	up	--	--	--	--	Cofactor of BRCA1 (COBRA1)	negative regulation of transcription, DNA-templated	--	nucleus	--
c50737_g1	3.097	up	PREDICTED: uncharacterized protein LOC103519961, partial [Diaphorina citri]	--	--	--	--	--	--	--	--
c58307_g1	3.138	up	--	--	--	--	--	--	--	--	--
c48274_g1	3.175	up	--	--	--	--	--	--	--	--	--
c36154_g1	3.1765	up	carboxylesterase [Locusta migratoria]	--	--	Venom carboxylesterase-6 OS=Apis mellifera PE=2 SV=1	--	--	--	--	Carboxylesterase and related proteins
c89895_g1	3.2063	up	--	--	--	--	Enhancer of rudimentary	cell cycle	--	--	--
c99078_g1	3.2116	up	PREDICTED: uncharacterized protein LOC105662865 [Megachile rotundata]	--	--	--	--	--	--	--	--
c57596_g1	3.2689	up	endonuclease-reverse transcriptase [Eyprepocnemis plorans plorans]	--	--	--	--	--	--	--	--
c63160_g1	3.2874	up	Retrovirus-related Pol polyprotein from transposon 412, partial [Stegodyphus mimosarum]	--	--	--	--	--	--	--	--
c64446_g1	3.2932	up	WD repeat-containing protein 24 [Zootermopsis nevadensis]	--	--	WD repeat-containing protein 24 OS=Xenopus laevis GN=wdr24 PE=2 SV=1	WD domain, G-beta repeat	--	protein binding	--	WD40 repeat-containing protein
c57920_g1	3.3002	up	--	--	--	--	Domain of unknown function (DUF3357)	sucrose metabolic process//galactose metabolic process//starch metabolic process	beta-fructofuranosidase activity//sucrose alpha-glucosidase activity	glucosidase II complex	--
c89831_g1	3.3204	up	--	--	--	--	--	--	--	--	--
c40972_g1	3.3371	up	--	--	--	--	ANTH domain	--	phospholipid binding	--	--
c60023_g7	3.3433	up	--	--	--	--	--	--	--	--	--
c33956_g1	3.3487	up	--	--	--	--	--	--	--	--	--
c50166_g2	3.3511	up	--	--	--	--	--	--	--	--	--
c48131_g2	3.3696	up	--	--	--	--	--	--	--	--	--
c53345_g1	3.3721	up	PREDICTED: RNA-directed DNA polymerase from mobile element jockey-like [Solenopsis invicta]	--	--	--	Bcl2-interacting killer, BH3-domain containing	apoptotic process	--	--	--
c84121_g1	3.4127	up	hypothetical protein X777_01160 [Cerapachys biroi]	--	--	--	--	--	--	--	--
c61017_g2	3.4171	up	--	--	--	--	Helix-turn-helix domain, rpiR family	regulation of transcription, DNA-templated	transcription factor activity, sequence-specific DNA binding	transcription factor complex	--
c69859_g2	3.4301	up	--	--	--	--	--	--	--	--	--
c63870_g1	3.4424	up	PREDICTED: piggyBac transposable element-derived protein 4-like [Crassostrea gigas]	--	--	PiggyBac transposable element-derived protein 4 OS=Homo sapiens GN=PGBD4 PE=2 SV=3	Transposase DDE domain	transposition, DNA-mediated	DNA binding//transposase activity	--	--
c46129_g1	3.4684	up	--	--	--	--	Alliinase EGF-like domain//Vesiculovirus phosphoprotein	purine nucleobase metabolic process	RNA-directed RNA polymerase activity//carbon-sulfur lyase activity	RNA-directed RNA polymerase complex	--
c67806_g2	3.4723	up	--	--	--	--	--	--	--	--	--
c64941_g1	3.479	up	--	--	--	--	--	--	--	--	--
c67514_g1	3.5488	up	hypothetical protein M514_23014 [Trichuris suis]	--	--	--	InvH outer membrane lipoprotein	pathogenesis	--	--	--
c56856_g1	3.5585	up	--	--	--	--	--	--	--	--	--
c67270_g2	3.5707	up	--	--	--	--	--	--	--	--	--
c64667_g1	3.6865	up	--	--	--	--	--	--	--	--	--
c50977_g1	3.7169	up	--	--	--	--	--	--	--	--	--
c24011_g1	3.748	up	--	--	--	--	Cation channel sperm-associated protein subunit delta//Spider antimicrobial peptide	hemolysis by symbiont of host erythrocytes	--	CatSper complex//extracellular region	--
c60108_g1	3.7612	up	--	--	--	--	--	--	--	--	--
c63656_g1	3.7696	up	--	--	--	--	--	--	--	--	--
c68022_g3	3.7962	up	PREDICTED: uncharacterized protein LOC105679294, partial [Linepithema humile]	--	--	--	--	--	--	--	--
c61455_g1	3.7971	up	Transposable element Tcb1 transposase, partial [Stegodyphus mimosarum]	--	--	--	--	--	--	--	--
c60858_g2	3.8286	up	--	--	--	--	--	--	--	--	--
c63822_g1	3.8805	up	--	--	--	--	--	--	--	--	--
c12952_g1	3.9229	up	--	--	--	--	--	--	--	--	--
c28489_g1	3.9308	up	--	--	--	--	--	--	--	--	--
c40547_g2	3.9837	up	--	--	--	--	--	--	--	--	--
c120851_g1	3.9844	up	--	--	--	--	60Kd inner membrane protein	protein insertion into membrane	--	integral component of membrane	--
c38577_g1	4.0047	up	--	--	--	--	--	--	--	--	--
c108317_g1	4.0113	up	--	--	--	--	--	--	--	--	--
c38601_g1	4.0131	up	--	--	--	--	--	--	--	--	--
c66139_g2	4.0543	up	PREDICTED: uncharacterized protein LOC105845929 [Hydra vulgaris]	--	--	--	Potato type II proteinase inhibitor family	--	serine-type endopeptidase inhibitor activity	--	--
c55696_g1	4.069	up	--	--	--	--	Mitochondrial degradasome RNA helicase subunit C terminal	--	hydrolase activity, acting on acid anhydrides	--	--
c83339_g1	4.0858	up	--	--	--	--	--	--	--	--	--
c66879_g8	4.0918	up	PREDICTED: RNA-directed DNA polymerase from mobile element jockey-like [Hydra vulgaris]	--	--	--	Autophagy protein Apg17	autophagy	--	--	--
c49392_g1	4.1237	up	--	--	--	--	--	--	--	--	--
c64286_g2	4.1268	up	--	--	--	--	--	--	--	--	--
c51385_g1	4.1454	up	--	--	--	--	Fusaric acid resistance protein family	transport	--	plasma membrane	--
c30443_g1	4.183	up	--	--	--	--	--	--	--	--	--
c27480_g1	4.2125	up	--	--	--	--	--	--	--	--	--
c37392_g1	4.2422	up	--	--	--	--	--	--	--	--	--
c44327_g1	4.2429	up	--	--	--	--	VPR/VPX protein	viral life cycle	--	host cell nucleus	--
c6184_g1	4.2569	up	--	--	--	--	--	--	--	--	--
c51845_g1	4.2632	up	--	--	--	--	Low-density lipoprotein receptor domain class A	--	protein binding	--	--
c31364_g1	4.2996	up	Transposable element Tcb2 transposase, partial [Stegodyphus mimosarum]	--	--	--	--	--	--	--	--
c47414_g1	4.3098	up	carboxylesterase [Oxya chinensis]	--	--	--	--	--	--	--	--
c25995_g1	4.3293	up	--	--	--	--	--	--	--	--	--
c54218_g1	4.3708	up	--	--	--	--	--	--	--	--	--
c2972_g1	4.3858	up	--	--	--	--	--	--	--	--	--
c81565_g1	4.3997	up	--	--	--	--	--	--	--	--	--
c70813_g1	4.4331	up	--	--	--	--	--	--	--	--	--
c39959_g1	4.4416	up	--	--	--	--	GRB2-binding adapter (GAPT)	--	--	integral component of membrane	--
c68684_g2	4.4579	up	--	--	--	--	--	--	--	--	--
c55165_g2	4.4611	up	--	--	--	--	--	--	--	--	--
c52255_g1	4.4791	up	Sorbitol dehydrogenase [Zootermopsis nevadensis]	--	--	--	--	--	--	--	--
c54242_g3	4.5139	up	--	--	--	--	--	--	--	--	--
c64172_g1	4.5477	up	gag-pol polyprotein [Lasius niger]	--	--	Transposon Tf2-8 polyprotein OS=Schizosaccharomyces pombe (strain 972 / ATCC 24843) GN=Tf2-8 PE=3 SV=1	Integrase core domain	DNA integration	--	--	FOG: Transposon-encoded proteins with TYA, reverse transcriptase, integrase domains in various combinations
c50919_g1	4.5508	up	--	--	--	--	--	--	--	--	--
c42139_g1	4.5633	up	--	--	--	--	--	--	--	--	--
c49536_g1	4.6189	up	--	--	--	--	--	--	--	--	--
c37981_g1	4.6596	up	--	--	--	--	--	--	--	--	--
c26525_g1	4.6763	up	hypothetical protein LOTGIDRAFT_173709 [Lottia gigantea]>gi|556110916|gb|ESO99567.1| hypothetical protein LOTGIDRAFT_173709 [Lottia gigantea]	--	--	--	--	--	--	--	--
c67627_g2	4.712	up	serine protease 73 precursor [Nasonia vitripennis]	--	--	Venom serine protease OS=Polistes dominula PE=2 SV=1	Trypsin	proteolysis	serine-type endopeptidase activity	--	--
c109850_g1	4.7321	up	--	--	--	--	--	--	--	--	--
c55852_g1	4.7706	up	--	--	--	--	--	--	--	--	--
c66978_g2	4.7719	up	--	--	--	--	Myotoxin	envenomation resulting in occlusion of the pore of voltage-gated potassium channel in other organism	--	--	--
c57286_g1	4.7728	up	--	--	--	--	--	--	--	--	--
c102094_g1	4.7871	up	--	--	--	--	--	--	--	--	--
c15380_g1	4.8045	up	--	--	--	--	--	--	--	--	--
c59229_g2	4.8299	up	RNA-directed DNA polymerase from mobile element jockey, partial [Stegodyphus mimosarum]	--	--	--	--	--	--	--	--
c37238_g1	4.8674	up	--	--	--	--	--	--	--	--	--
c90775_g1	4.8682	up	--	--	--	--	--	--	--	--	--
c110289_g1	4.906	up	--	--	--	--	Gar1/Naf1 RNA binding region	ribosome biogenesis//pseudouridine synthesis	--	--	--
c13156_g1	4.9089	up	--	--	--	--	--	--	--	--	--
c109228_g1	4.9402	up	--	--	--	--	--	--	--	--	--
c49329_g1	4.949	up	putative endonuclease/reverse transcriptase [Lymantria dispar]	--	--	Probable RNA-directed DNA polymerase from transposon BS OS=Drosophila melanogaster GN=RTase PE=2 SV=1	Phosphatidylinositolglycan class N (PIG-N)	GPI anchor biosynthetic process	transferase activity	endoplasmic reticulum membrane	--
c9176_g1	4.962	up	--	--	--	--	--	--	--	--	--
c101494_g1	4.9661	up	--	--	--	--	--	--	--	--	--
c41715_g2	4.9739	up	--	--	--	--	--	--	--	--	--
c49912_g2	5.0081	up	--	--	--	--	--	--	--	--	--
c59734_g2	5.0099	up	--	--	--	--	--	--	--	--	--
c108316_g1	5.0194	up	--	--	--	--	--	--	--	--	--
c72385_g1	5.0423	up	--	--	--	--	--	--	--	--	--
c40604_g1	5.0585	up	--	--	--	--	--	--	--	--	--
c5946_g1	5.08	up	conserved hypothetical protein [Trichinella spiralis]>gi|316963021|gb|EFV48872.1| conserved hypothetical protein [Trichinella spiralis]	--	--	--	--	--	--	--	--
c65547_g2	5.1123	up	PREDICTED: protein white [Orussus abietinus]>gi|817211948|ref|XP_012282137.1| PREDICTED: protein white [Orussus abietinus]>gi|817211950|ref|XP_012282138.1| PREDICTED: protein white [Orussus abietinus]>gi|817211952|ref|XP_012282139.1| PREDICTED: protein white [Orussus abietinus]	--	--	Protein white OS=Ceratitis capitata GN=W PE=2 SV=1	Iodothyronine deiodinase//ABC-2 type transporter	oxidation-reduction process	thyroxine 5'-deiodinase activity	membrane	Transporter, ABC superfamily (Breast cancer resistance protein)
c67795_g1	5.1204	up	PREDICTED: uncharacterized protein LOC101885994 [Danio rerio]	--	--	Retrovirus-related Pol polyprotein from transposon 297 OS=Drosophila melanogaster GN=pol PE=3 SV=1	--	--	--	--	FOG: Transposon-encoded proteins with TYA, reverse transcriptase, integrase domains in various combinations
c108034_g1	5.1622	up	--	--	--	--	--	--	--	--	--
c47053_g1	5.1925	up	--	--	--	--	--	--	--	--	--
c53177_g2	5.1985	up	--	--	--	--	--	--	--	--	--
c96125_g1	5.2117	up	endonuclease-reverse transcriptase [Bombyx mori]	--	--	--	--	--	--	--	--
c114475_g1	5.2612	up	--	--	--	--	Sulfatase	metabolic process	sulfuric ester hydrolase activity	--	--
c118093_g1	5.3288	up	--	--	--	--	--	--	--	--	--
c73326_g1	5.3698	up	--	--	--	--	--	--	--	--	--
c63075_g12	5.4105	up	--	--	--	--	--	--	--	--	--
c117190_g1	5.4278	up	--	--	--	--	Phospholamban//Shugoshin C terminus	calcium ion transport//transport//meiotic chromosome segregation	ATPase inhibitor activity//calcium channel regulator activity	chromosome, centromeric region//nucleus//membrane	--
c121092_g1	5.4307	up	--	--	--	--	--	--	--	--	--
c95541_g1	5.4545	up	--	--	--	--	--	--	--	--	--
c71749_g1	5.4766	up	--	--	--	--	--	--	--	--	--
c68492_g6	5.5141	up	--	--	--	--	--	--	--	--	--
c50262_g1	5.5477	up	--	--	--	--	--	--	--	--	--
c65424_g2	5.5732	up	hypothetical protein M513_13216 [Trichuris suis]>gi|669323672|gb|KFD63925.1| hypothetical protein M514_13216 [Trichuris suis]	--	--	--	--	--	--	--	--
c69543_g4	5.5897	up	--	--	--	--	--	--	--	--	--
c45971_g1	5.6083	up	--	--	--	--	TNFR/NGFR cysteine-rich region	--	protein binding	--	--
c50365_g1	5.6115	up	--	--	--	--	--	--	--	--	--
c51708_g1	5.6269	up	cuticle protein 34, partial [Anopheles gambiae]	--	--	Cuticle protein 8 OS=Locusta migratoria PE=1 SV=1	Insect cuticle protein	--	structural constituent of cuticle	--	--
c57167_g1	5.6313	up	--	--	--	--	--	--	--	--	--
c21270_g1	5.6413	up	--	--	--	--	--	--	--	--	--
c43058_g1	5.651	up	PREDICTED: putative uncharacterized protein FLJ37770 [Cerapachys biroi]>gi|759080093|ref|XP_011349879.1| PREDICTED: putative uncharacterized protein FLJ37770 [Cerapachys biroi]	--	--	--	--	--	--	--	--
c40701_g1	5.6647	up	--	--	--	--	--	--	--	--	--
c55149_g1	5.6683	up	--	--	--	--	--	--	--	--	--
c89252_g1	5.6733	up	--	--	--	--	--	--	--	--	--
c81457_g1	5.6764	up	--	--	--	--	--	--	--	--	--
c32943_g1	5.7106	up	--	--	--	--	--	--	--	--	--
c41715_g1	5.753	up	--	--	--	--	--	--	--	--	--
c25645_g1	5.8271	up	--	--	--	--	--	--	--	--	--
c59451_g1	5.8402	up	PREDICTED: uncharacterized protein LOC105383056 [Plutella xylostella]	--	--	--	--	--	--	--	--
c68416_g5	5.8822	up	--	--	--	--	--	--	--	--	--
c68671_g3	5.8934	up	--	--	--	--	--	--	--	--	--
c16609_g1	5.8996	up	PREDICTED: uncharacterized protein LOC105570728 [Vollenhovia emeryi]	--	--	--	--	--	--	--	--
c22555_g1	5.9554	up	--	--	--	--	--	--	--	--	--
c3180_g1	5.959	up	--	--	--	--	Herpesvirus UL33-like protein	viral DNA genome packaging	--	--	--
c34329_g1	5.9938	up	--	--	--	--	--	--	--	--	--
c39364_g1	5.9966	up	--	--	--	--	--	--	--	--	--
c66434_g1	6.0461	up	--	--	--	--	--	--	--	--	--
c8733_g1	6.0609	up	--	--	--	--	--	--	--	--	--
c27189_g1	6.072	up	--	--	--	--	--	--	--	--	--
c99180_g1	6.0838	up	--	--	--	--	--	--	--	--	--
c90793_g1	6.0948	up	--	--	--	--	--	--	--	--	--
c48025_g2	6.1109	up	--	--	--	--	--	--	--	--	--
c48674_g1	6.1175	up	--	--	--	--	Prenyltransferase and squalene oxidase repeat	--	catalytic activity	--	--
c65882_g1	6.2141	up	--	--	--	--	--	--	--	--	--
c44073_g1	6.2365	up	Chain A, Crystal Structure Of Beta-Glucosidase From Termite Neotermes Koshunensis In Complex With Tris>gi|393715252|pdb|3VIF|A Chain A, Crystal Structure Of Beta-glucosidase From Termite Neotermes Koshunensis In Complex With Gluconolactone>gi|393715253|pdb|3VIG|A Chain A, Crystal Structure Of Beta-glucosidase From Termite Neotermes Koshunensis In Complex With 1-deoxynojirimycin>gi|393715254|pdb|3…	lactase-phlorizin hydrolase	http://www.genome.jp/dbget-bin/www_bget?ko:K01229	Lactase-phlorizin hydrolase OS=Homo sapiens GN=LCT PE=1 SV=3	Glycosyl hydrolase family 1	carbohydrate metabolic process	hydrolase activity, hydrolyzing O-glycosyl compounds	--	--
c47336_g1	6.3023	up	--	--	--	--	--	--	--	--	--
c120267_g1	6.3941	up	--	--	--	--	--	--	--	--	--
c111692_g1	6.5074	up	--	--	--	--	--	--	--	--	--
c69780_g3	6.5345	up	--	--	--	--	--	--	--	--	--
c1115_g1	6.6417	up	--	--	--	--	--	--	--	--	--
c24769_g1	6.6738	up	--	--	--	--	--	--	--	--	--
c36207_g1	6.7199	up	--	--	--	--	--	--	--	--	--
c51744_g1	6.7527	up	--	--	--	--	--	--	--	--	--
c16091_g1	6.7598	up	PREDICTED: uncharacterized protein LOC105383056 [Plutella xylostella]	--	--	--	--	--	--	--	--
c40558_g1	6.7627	up	--	--	--	--	Protein tyrosine kinase	protein phosphorylation	protein kinase activity	--	--
c81935_g1	6.9837	up	reverse transcriptase [Lymantria dispar]	--	--	--	--	--	--	--	--
c68207_g4	7.0226	up	--	--	--	--	--	--	--	--	--
c59727_g3	7.0559	up	hypothetical protein SINV_10893, partial [Solenopsis invicta]	--	--	Mariner Mos1 transposase OS=Drosophila mauritiana GN=mariner\T PE=1 SV=1	--	--	--	--	--
c69437_g1	7.0593	up	--	--	--	--	--	--	--	--	--
c36787_g1	7.3598	up	--	--	--	--	--	--	--	--	--
c109810_g1	7.4402	up	--	--	--	--	--	--	--	--	--
c40292_g1	7.5131	up	hypothetical protein TcasGA2_TC005018 [Tribolium castaneum]	--	--	--	Aspartyl protease	proteolysis	aspartic-type endopeptidase activity	--	--
c33711_g1	7.9453	up	PREDICTED: structural maintenance of chromosomes protein 4-like [Aplysia californica]>gi|871226425|ref|XP_012936815.1| PREDICTED: structural maintenance of chromosomes protein 4-like [Aplysia californica]	structural maintenance of chromosome 4	http://www.genome.jp/dbget-bin/www_bget?ko:K06675	Structural maintenance of chromosomes protein 4 OS=Arabidopsis thaliana GN=SMC4 PE=1 SV=1	Nuclear envelope localisation domain	--	actin binding	integral component of membrane	Structural maintenance of chromosome protein 4 (chromosome condensation complex Condensin, subunit C)
c51419_g1	8.1472	up	--	--	--	--	--	--	--	--	--
c16974_g1	8.2411	up	--	--	--	--	--	--	--	--	--
c109509_g1	8.4851	up	hypothetical protein X777_10746 [Cerapachys biroi]	--	--	--	--	--	--	--	--
c46101_g1	8.5052	up	--	--	--	--	Colipase, N-terminal domain	digestion//lipid catabolic process	enzyme activator activity	extracellular region	--
c49322_g1	Inf	up	PREDICTED: uncharacterized protein LOC103309651 [Acyrthosiphon pisum]	--	--	Probable RNA-directed DNA polymerase from transposon BS OS=Drosophila melanogaster GN=RTase PE=2 SV=1	Zinc finger, ZZ type//Reverse transcriptase (RNA-dependent DNA polymerase)	RNA-dependent DNA replication	RNA binding//zinc ion binding//RNA-directed DNA polymerase activity	--	--
c17621_g1	Inf	up	--	--	--	--	--	--	--	--	--
c89500_g1	Inf	up	--	--	--	--	--	--	--	--	--
c47569_g1	Inf	up	hypothetical protein EAI_15490, partial [Harpegnathos saltator]	--	--	--	CutA1 divalent ion tolerance protein	response to metal ion	--	--	--
c57360_g1	Inf	up	RNA-directed DNA polymerase from mobile element jockey, partial [Stegodyphus mimosarum]	--	--	--	--	--	--	--	--
c81369_g1	Inf	up	Histone-lysine N-methyltransferase SETMAR, partial [Stegodyphus mimosarum]	--	--	--	COMC family	signal transduction	pheromone activity	--	--
c6635_g1	Inf	up	PREDICTED: uncharacterized protein LOC100169356 [Acyrthosiphon pisum]	--	--	--	S-adenosylmethionine synthetase, C-terminal domain	S-adenosylmethionine biosynthetic process//methionine metabolic process	methionine adenosyltransferase activity	--	--
c89558_g1	Inf	up	PREDICTED: uncharacterized protein LOC103521244 [Diaphorina citri]	--	--	--	--	--	--	--	--
c80588_g1	Inf	up	hypothetical protein X975_00958, partial [Stegodyphus mimosarum]	--	--	--	Phosphatidylinositol-specific phospholipase C, Y domain	lipid metabolic process//signal transduction//phospholipid catabolic process//intracellular signal transduction//diacylglycerol metabolic process	phosphatidylinositol phospholipase C activity	--	--
c99183_g1	Inf	up	--	--	--	--	--	--	--	--	--
c17134_g1	Inf	up	PREDICTED: uncharacterized protein LOC103282930 [Anolis carolinensis]	--	--	--	--	--	--	--	--
c64524_g6	Inf	up	--	--	--	--	NUC129 domain	--	--	nucleus	--
c62897_g1	Inf	up	--	--	--	--	--	--	--	--	--
c1115_g2	Inf	up	--	--	--	--	--	--	--	--	--
c91287_g1	Inf	up	--	--	--	--	--	--	--	--	--
c3021_g1	Inf	up	PREDICTED: tigger transposable element-derived protein 1-like [Chinchilla lanigera]	--	--	--	--	--	--	--	--
c11781_g2	Inf	up	--	--	--	--	--	--	--	--	--
c69784_g3	Inf	up	--	--	--	--	OPT oligopeptide transporter protein	transmembrane transport	--	--	--
c48239_g1	Inf	up	--	--	--	--	D-lactate dehydrogenase, membrane binding	transmembrane transport	flavin adenine dinucleotide binding	--	--
c70247_g3	Inf	up	--	--	--	--	--	--	--	--	--
c33021_g1	Inf	up	--	--	--	--	--	--	--	--	--
c43097_g1	Inf	up	--	--	--	--	--	--	--	--	--
c64383_g5	Inf	up	--	--	--	--	Transcription factor Tfb4	regulation of transcription, DNA-templated//nucleotide-excision repair	--	core TFIIH complex	--
c99310_g1	Inf	up	PREDICTED: uncharacterized protein LOC103570555 [Microplitis demolitor]	--	--	--	RNase H//Atrial natriuretic peptide	regulation of RNA metabolic process//signal transduction	RNA-DNA hybrid ribonuclease activity//nucleic acid binding//hormone activity	extracellular region	--
c58013_g1	Inf	up	hypothetical protein L798_01207 [Zootermopsis nevadensis]	--	--	--	--	--	--	--	--
c30343_g1	Inf	up	--	--	--	--	--	--	--	--	--
c44683_g2	Inf	up	PREDICTED: uncharacterized protein LOC105848953, partial [Hydra vulgaris]	--	--	--	--	--	--	--	--
c90037_g1	Inf	up	--	--	--	--	--	--	--	--	--
c70600_g1	Inf	up	--	--	--	--	--	--	--	--	--
c33409_g1	Inf	up	--	--	--	--	--	--	--	--	--
c39028_g2	Inf	up	--	--	--	--	--	--	--	--	--
c56847_g3	Inf	up	PREDICTED: uncharacterized protein LOC103308999 [Acyrthosiphon pisum]	--	--	--	--	--	--	--	--
c98350_g1	Inf	up	--	--	--	--	--	--	--	--	--
c30042_g2	Inf	up	--	--	--	--	--	--	--	--	--
c66825_g8	Inf	up	--	--	--	--	--	--	--	--	--
c49540_g1	Inf	up	--	--	--	--	--	--	--	--	--
c83124_g1	Inf	up	--	--	--	--	--	--	--	--	--
c73750_g1	Inf	up	--	--	--	--	--	--	--	--	--
c119829_g1	Inf	up	--	--	--	--	--	--	--	--	--
c63256_g2	Inf	up	--	--	--	--	--	--	--	--	--
c25164_g1	Inf	up	--	--	--	--	--	--	--	--	--
c81203_g1	Inf	up	PREDICTED: uncharacterized protein LOC105571082, partial [Vollenhovia emeryi]	--	--	--	--	--	--	--	--
c48102_g1	Inf	up	--	--	--	--	--	--	--	--	--
c80938_g1	Inf	up	--	--	--	--	--	--	--	--	--
c102871_g1	Inf	up	--	--	--	--	--	--	--	--	--
c60825_g3	Inf	up	--	--	--	--	--	--	--	--	--
c6951_g2	Inf	up	--	--	--	--	--	--	--	--	--
c52814_g1	Inf	up	--	--	--	--	8-oxoguanine DNA glycosylase, N-terminal domain	nucleotide-excision repair//DNA repair//base-excision repair, AP site formation//DNA catabolic process	damaged DNA binding//oxidized purine nucleobase lesion DNA N-glycosylase activity	--	--
c97209_g1	Inf	up	--	--	--	--	--	--	--	--	--
c62487_g1	Inf	up	--	--	--	--	Lentiviral Tat protein	positive regulation of transcription, DNA-templated	--	--	--
c67129_g12	Inf	up	--	--	--	--	--	--	--	--	--
c83775_g1	Inf	up	--	--	--	--	--	--	--	--	--
c54816_g3	Inf	up	--	--	--	--	--	--	--	--	--
c47706_g1	Inf	up	--	--	--	--	--	--	--	--	--
c46641_g1	Inf	up	--	--	--	--	--	--	--	--	--
c2598_g1	Inf	up	PREDICTED: uncharacterized protein LOC100875330 [Megachile rotundata]	--	--	--	Streptococcal 67 kDa myosin-cross-reactive antigen like family	fatty acid metabolic process	oleate hydratase activity	--	--
c30196_g1	Inf	up	--	--	--	--	--	--	--	--	--
c38422_g1	Inf	up	conserved hypothetical protein [Culex quinquefasciatus]>gi|167863279|gb|EDS26662.1| conserved hypothetical protein [Culex quinquefasciatus]	--	--	--	B3/4 domain	tryptophan biosynthetic process//tyrosine biosynthetic process//phenylalanyl-tRNA aminoacylation//L-phenylalanine biosynthetic process	phenylalanine-tRNA ligase activity//RNA binding	phenylalanine-tRNA ligase complex	--
c91606_g1	Inf	up	--	--	--	--	--	--	--	--	--
c2625_g1	Inf	up	--	--	--	--	--	--	--	--	--
c35772_g1	Inf	up	--	--	--	--	--	--	--	--	--
c103752_g1	Inf	up	--	--	--	--	Interferon gamma	immune response//signal transduction	interferon-gamma receptor binding	extracellular region	--
c101758_g1	Inf	up	Transposon Tf2-9 polyprotein [Thelohanellus kitauei]	--	--	Uncharacterized protein K02A2.6 OS=Caenorhabditis elegans GN=K02A2.6 PE=3 SV=1	--	--	--	--	FOG: Transposon-encoded proteins with TYA, reverse transcriptase, integrase domains in various combinations
c63516_g1	Inf	up	--	--	--	--	--	--	--	--	--
c70659_g1	Inf	up	--	--	--	--	--	--	--	--	--
c58283_g2	Inf	up	--	--	--	--	--	--	--	--	--
c118785_g1	Inf	up	--	--	--	--	--	--	--	--	--
c15386_g2	Inf	up	--	--	--	--	Sex peptide (SP) family	signal transduction//regulation of female receptivity, post-mating	hormone activity	extracellular region	--
c79598_g1	Inf	up	PREDICTED: putative nuclease HARBI1 [Acyrthosiphon pisum]	--	--	--	--	--	--	--	--
c85479_g1	Inf	up	--	--	--	--	--	--	--	--	--
c95810_g1	Inf	up	--	--	--	--	--	--	--	--	--
c72705_g1	Inf	up	--	--	--	--	--	--	--	--	--
c100429_g1	Inf	up	--	--	--	--	--	--	--	--	--
c35799_g1	Inf	up	hypothetical protein EAI_06104, partial [Harpegnathos saltator]	--	--	--	--	--	--	--	--
c66740_g3	Inf	up	--	--	--	--	--	--	--	--	--
c36345_g1	Inf	up	--	--	--	--	--	--	--	--	--
c60825_g2	Inf	up	--	--	--	--	--	--	--	--	--
c12671_g1	Inf	up	--	--	--	--	--	--	--	--	--
c32385_g2	Inf	up	--	--	--	--	--	--	--	--	--
c66213_g2	Inf	up	--	--	--	--	--	--	--	--	--
c4444_g1	Inf	up	PREDICTED: uncharacterized protein LOC100899883 [Metaseiulus occidentalis]	--	--	--	hAT family C-terminal dimerisation region	--	protein dimerization activity	--	--
c68623_g11	Inf	up	--	--	--	--	--	--	--	--	--
c577_g2	Inf	up	--	--	--	--	--	--	--	--	--
c93335_g1	Inf	up	--	--	--	--	--	--	--	--	--
c13501_g1	Inf	up	--	--	--	--	--	--	--	--	--
c55617_g1	Inf	up	--	--	--	--	--	--	--	--	--
c20048_g1	Inf	up	--	--	--	--	--	--	--	--	--
c69538_g5	Inf	up	--	--	--	--	Ectoine synthase	ectoine biosynthetic process	ectoine synthase activity	--	--
c118187_g1	Inf	up	--	--	--	--	Protein of unknown function (DUF3586)	proteolysis	cysteine-type endopeptidase activity	--	--
c30138_g1	Inf	up	--	--	--	--	--	--	--	--	--
c121920_g1	Inf	up	--	--	--	--	--	--	--	--	--
c80435_g1	Inf	up	--	--	--	--	--	--	--	--	--
c67506_g3	Inf	up	PREDICTED: uncharacterized protein LOC105383056 [Plutella xylostella]	--	--	--	--	--	--	--	--
c43531_g1	Inf	up	--	--	--	--	--	--	--	--	--
c26778_g1	Inf	up	--	--	--	--	--	--	--	--	--
c58567_g1	Inf	up	--	--	--	--	--	--	--	--	--
c36461_g2	Inf	up	--	--	--	--	--	--	--	--	--
c90234_g1	Inf	up	--	--	--	--	--	--	--	--	--
c84872_g1	Inf	up	--	--	--	--	--	--	--	--	--
c86002_g1	Inf	up	--	--	--	--	--	--	--	--	--
c71865_g1	Inf	up	--	--	--	--	--	--	--	--	--
c72374_g1	Inf	up	--	--	--	--	--	--	--	--	--
c56291_g1	Inf	up	--	--	--	--	--	--	--	--	--
c70673_g1	Inf	up	--	--	--	--	--	--	--	--	--
c98801_g1	Inf	up	--	--	--	--	--	--	--	--	--
c91818_g1	Inf	up	--	--	--	--	--	--	--	--	--
c92751_g1	Inf	up	reverse transcriptase-like protein, partial [Aedes aegypti]	--	--	RNA-directed DNA polymerase from mobile element jockey OS=Drosophila funebris GN=jockey\pol PE=1 SV=1	--	--	--	--	--
c94000_g1	Inf	up	--	--	--	--	Fusaric acid resistance protein family	transport	--	plasma membrane	--
c28063_g1	Inf	up	hypothetical protein X777_08108 [Cerapachys biroi]	--	--	--	--	--	--	--	--
c46232_g2	Inf	up	--	--	--	--	--	--	--	--	--
c100101_g1	Inf	up	--	--	--	--	--	--	--	--	--
c100867_g1	Inf	up	PREDICTED: uncharacterized protein LOC102354552 isoform X1 [Latimeria chalumnae]>gi|556949444|ref|XP_005987356.1| PREDICTED: uncharacterized protein LOC102354552 isoform X2 [Latimeria chalumnae]	--	--	--	--	--	--	--	--
c118150_g1	Inf	up	--	--	--	--	--	--	--	--	--
c85180_g1	Inf	up	--	--	--	--	--	--	--	--	--
c114427_g1	Inf	up	--	--	--	--	--	--	--	--	--
c71343_g1	Inf	up	hypothetical protein M514_21593 [Trichuris suis]	--	--	Retrovirus-related Pol polyprotein from transposon opus OS=Drosophila melanogaster GN=pol PE=3 SV=1	--	--	--	--	FOG: Transposon-encoded proteins with TYA, reverse transcriptase, integrase domains in various combinations
c109194_g1	Inf	up	--	--	--	--	--	--	--	--	--
c112713_g1	Inf	up	--	--	--	--	--	--	--	--	--
c104844_g1	Inf	up	--	--	--	--	--	--	--	--	--
c30691_g1	Inf	up	hypothetical protein X975_18538, partial [Stegodyphus mimosarum]	--	--	--	--	--	--	--	--
c57269_g3	Inf	up	transposase domain containing protein [Lasius niger]	--	--	--	Ornatin	cell adhesion//regulation of blood coagulation	--	extracellular region	--
c76063_g1	Inf	up	--	--	--	--	--	--	--	--	--
c41497_g1	Inf	up	--	--	--	--	--	--	--	--	--
c56382_g1	Inf	up	--	--	--	--	--	--	--	--	--
c90345_g1	Inf	up	Transposable element Tc3 transposase, partial [Stegodyphus mimosarum]	--	--	--	--	--	--	--	--
c71532_g1	Inf	up	--	--	--	--	--	--	--	--	--
